# Supplementary material for: The Medical Genome Reference Bank contains whole genome and phenotype data of 2570 healthy elderly
Source: Nat Commun. 2020 Jan 23;11:435. doi: 10.1038/s41467-019-14079-0 (PMC6978518; doi:10.1038/s41467-019-14079-0)
Supplement: Supplementary file 2 — Dataset 1 [file 41467_2019_14079_MOESM2_ESM.xlsx]

## Sheet: Description
The sheet "Variants" contains details of all rare variants curated to be pathogenic or likely pathogenic in ACMG SF 2.0 genes in the MGRB cohort.
Column name	Column description
SampleID	MGRB individual ID
Variant	Variant in SPDI syntax, GRCh37 coordinates
GnomAD MaxPop	GnomAD population with maximum variant allele frequency
GnomAD MaxPop AF	VAF in gnomAD population with highest VAF
GnomAD MaxPop AC	Allele count in gnomAD population with highest VAF
GnomAD MaxPop nHet	Number of heterozygous individuals in gnomAD population with highest VAF
GnomAD MaxPop nHom	Number of homozygout alt individuals in gnomAD population with highest VAF
MGRB.locus_QC_tier	MGRB QC tier for the locus
Genotype	Genotype (0/1 het, 1/1 hom alt)
Depth	Sequencing depth
VAF	Variant allele frequency in the individual
Symbol	Gene symbol
HGVSp	Variant effect at the protein level in HGVS format
Curator assessment	Curator assessment
Curator comment	Curator comment

## Sheet: Variants
SampleID	Variant	GnomAD MaxPop	GnomAD MaxPop AF	GnomAD MaxPop AC	GnomAD MaxPop nHet	GnomAD MaxPop nHom	MGRB.locus_QC_tier	Genotype	Depth	VAF	Symbol	HGVSp	Curator assessment	Curator comment
BABAF	1:237947831:G:GTAAAAAAGTAAAAAAGTAAAA				0	0	1	0/1	38	0.5	RYR2	ENSP00000355533.2:p.Lys4273_Met4274insTer	Likely pathogenic	?whether PTV are a pathogenic mechanism for RYR2 - essentially all the curated path variants are missense
AACUA	11:47358985:GC:G				0	0	1	0/1	30	0.5	MYBPC3	ENSP00000442795.1:p.Gly853AlafsTer26	Pathogenic
AABYF	11:47364129:C:G	NFE	3.39207e-05	117922	4	0	1	0/1	41	0.585366	MYBPC3	ENSP00000442795.1:p.Glu542Gln	Pathogenic
AAARL	13:32914401:C:A				0	0	1	0/1	30	0.466667	BRCA2	ENSP00000439902.1:p.Ser1970Ter	Pathogenic
BABPN	13:32914437:GT:G	AJ	0.00581281	10150	59	0	1	0/1	31	0.516129	BRCA2	ENSP00000439902.1:p.Ser1982ArgfsTer22	Pathogenic
AAACZ	13:32929057:TTC:T	NFE	5.53491e-05	126470	7	0	1	0/1	35	0.628571	BRCA2	ENSP00000439902.1:p.Leu2357ValfsTer2	Pathogenic
AAATH	13:32968863:C:G	AFR	8.32848e-05	24014	2	0	1	0/1	47	0.553191	BRCA2	ENSP00000439902.1:p.Tyr3098Ter	Pathogenic
AACYA	16:15829352:TC:T				0	0	1	0/1	32	0.46875	MYH11	ENSP00000379616.3:p.Asp1133ThrfsTer26	Pathogenic	LP - gene with high constraint and PTV in same region classified as path but many VUS in MYH11
AACTV	18:29126403:AAGAG:A	FIN	8.97263e-05	22290	2	0	1	0/1	39	0.512821	DSG2	ENSP00000261590.8:p.Glu1020AlafsTer18	Pathogenic
AABDR	19:38986923:C:T	NFE	3.15806e-05	126660	4	0	1	0/1	32	0.46875	RYR1	ENSP00000352608.2:p.Thr2206Met	Pathogenic	probably both AD MH risk and carrier for CC disease
BAAPR	19:55665462:C:T	NFE	5.38861e-05	111346	6	0	2	0/1	29	0.517241	TNNI3	ENSP00000341838.5:p.Arg162Gln	Pathogenic
AAAFT	2:21228891:CA:C	NFE	1.7962e-05	111346	2	0	1	0/1	25	0.64	APOB	ENSP00000233242.1:p.Gly3617AlafsTer6	Pathogenic
AAAYL	2:21233256:C:CA	OTH	0.00101833	982	1	0	1	0/1	38	0.473684	APOB	ENSP00000233242.1:p.Asp2162Ter	Pathogenic
AAANS	2:21233469:CA:C				0	0	1	0/1	36	0.583333	APOB	ENSP00000233242.1:p.Val2091TyrfsTer9	Pathogenic
AABEY	2:21233487:G:A	OTH	0.000182682	5474	1	0	1	0/1	43	0.511628	APOB	ENSP00000233242.1:p.Arg2085Ter	Pathogenic
AAACP	2:21255263:G:A	NFE	3.58686e-05	111518	4	0	1	0/1	28	0.464286	APOB	ENSP00000233242.1:p.Arg439Ter	Pathogenic
AABXA	2:47702337:CA:C				0	0	1	0/1	42	0.47619	MSH2	ENSP00000233146.2:p.Asp646MetfsTer39	Pathogenic
BABGE	2:48028135:C:T	NFE	1.03157e-05	96940	1	0	1	0/1	31	0.548387	MSH6	ENSP00000234420.4:p.Arg1005Ter	Pathogenic
AABFZ	22:30090765:C:T	NFE	0	111044	0	0	1	0/1	40	0.575	NF2	ENSP00000344666.4:p.Arg588Ter	Likely pathogenic	Likely path, but again distal in the gene, more distal than the most 3' PTV currently listed in Clinvar and just outside last fxn domain.
AACLA	3:38592036:CAG:C				0	0	1	0/1	33	0.575758	SCN5A	ENSP00000410257.1:p.Pro1942ArgfsTer12	Pathogenic	quite distal, but not the most distal PTV
BAAKQ	3:46899746:G:GA	NFE	2.68538e-05	111716	3	0	1	0/1	18	0.5	MYL3	ENSP00000379210.1:p.Met193HisfsTer10	Likely pathogenic	Mostly pathogenic ms in this gene but LoF has been reported
AACBZ	6:7563007:C:CG				0	0	1	0/1	36	0.555556	DSP	ENSP00000369129.3:p.Asp241GlyfsTer16	Pathogenic
AAACJ	6:7579930:C:A				0	0	1	0/1	25	0.56	DSP	ENSP00000369129.3:p.Tyr1169Ter	Likely pathogenic
BABDM	6:7580449:G:A				0	0	1	0/1	38	0.684211	DSP	ENSP00000369129.3:p.Trp1342Ter	Pathogenic
AABVL	7:150645576:CGA:C				0	0	1	0/1	31	0.451613	KCNH2	ENSP00000262186.5:p.Ser882ArgfsTer37	Pathogenic
AABOD	7:6026779:CG:C				0	0	2	0/1	31	0.516129	PMS2	ENSP00000265849.7:p.Ala539GlyfsTer56	Pathogenic
AACXY	7:6037018:T:TCTTCACACAC	NFE	3.97823e-05	125684	5	0	2	0/1	39	0.512821	PMS2	ENSP00000265849.7:p.Ser248ValfsTer5	Pathogenic
AACBF	7:6045549:C:A	LAT	0.000320588	34312	11	0	2	0/1	40	0.6	PMS2	ENSP00000265849.7:p.Ser46Ile	Pathogenic
