# Supplementary material for: The Medical Genome Reference Bank contains whole genome and phenotype data of 2570 healthy elderly
Source: Nat Commun. 2020 Jan 23;11:435. doi: 10.1038/s41467-019-14079-0 (PMC6978518; doi:10.1038/s41467-019-14079-0)
Supplement: Supplementary file 3 — Dataset 2 [file 41467_2019_14079_MOESM3_ESM.xlsx]

## Sheet: Description
Sheet 1: variant allele frequencies for SNPs in the EBI GWAS database in MGRB and gnomAD
Column	Description
Variant	Variant in SPDI format (GRCh37 coordinates)
AC.MGRB	Variant allele count in MGRB
AC.gnomAD	Variant allele count in gnomAD
AN.MGRB	Total allele number in MGRB
AN.gnomAD	Total allele number in gnomAD
Sheet 2: citations to GWAS of depleted phenotypes
Column	Description
Phenotype	Phenotype
Report first author	Report first author
DOI	DOI
Sheet 3: depleted phenotype loci
Column	Description
Variant	Variant in SPDI format (GRCh37 coordinates)
Association with depleted phenotype	Direction of association of this variant with a depleted phenotype (from sheet 2): -1 => variant is negatively associated with the phenotype; +1 => variant is positively associated.
Sheet 4: GWAS sources of anthropomorphic trait-associated variants
Column	Description
EBI GWAS study accession	Accession of the anthropometric GWAS study in the EBI GWAS database
Phenotype	Description of the phenotype
Sheet 5: loci associated with anthropometric phenotypes
Column	Description
Variant	Variant in SPDI format (GRCh37 coordinates)
Association with anthropometric phenotype	Direction of association of this variant with an anthropometric phenotype (from sheet 2): -1 => variant is negatively associated with the phenotype; +1 => variant is positively associated.
Sheet 6: GWAS sources of behavioural trait-associated variants
Column	Description
EBI GWAS study accession	Accession of the anthropometric GWAS study in the EBI GWAS database
Phenotype	Description of the phenotype
Sheet 7: loci associated with behavioural phenotypes
Column	Description
Variant	Variant in SPDI format (GRCh37 coordinates)
Association with anthropometric phenotype	Direction of association of this variant with a behavioural phenotype (from sheet 2): -1 => variant is negatively associated with the phenotype; +1 => variant is positively associated.
Sheet 8: Polygenic scores
Column	Description
model_id	Polygenic model ID, in the form phenotype:author:doi
variant_id	Variant in SPDI format (GRCh37 coordinates)
variant_allele_coefficient	Beta for the contribution of each copy of the variant allele to the phenotype
tag_substituted	Was the original variant given in the source publication substituted for a linked tag variant that was better genotyped on the MGRB, gnomAD, and UKBB platforms?
original_variant_id	If a substitute was made, the original variant in SPDI format (GRCh37 coordinates)
original_variant_allele_coefficient	If a substitute was made, the original variant allele beta.
Sheet 9: Polygenic score MGRB vs UKBB / gnomAD comparison
Column	Description
Polygenic score (PS)	Polygenic score tested for difference between MGRB and the comparison cohort
Comparison cohort	The comparison cohort for this row
Mean MGRB_PS - Comparison_PS	Mean difference in polygenic score (PS) between MGRB and the comparison cohort
LCL MGRB_PS - Comparison_PS (95% CI)	95% CI lower limit for the difference in polygenic score (PS) between MGRB and the comparison cohort
UCL MGRB_PS - Comparison_PS (95% CI)	95% CI upper limit for the difference in polygenic score (PS) between MGRB and the comparison cohort
Count of bootstrap rounds in which MGRB PS was lower than comparison	Number of bootstrap rounds in which the MGRB had a lower score than the comparison cohort
Count of bootstrap rounds in which MGRB PS was higher than comparison	Number of bootstrap rounds in which the MGRB had a higher score than the comparison cohort
Raw bootstrap p-value	Bootstrap p-value
Holm-corrected (26 tests) p-value	Holm-corrected (FWER control) p-value
Benjamini-Hochberg (26 tests) corrected q value	BH-corrected (FDR control) q-value
Mean MGRB_PS - Comparison_PS, normalised for plotting	Mean difference in polygenic score (PS) between MGRB and the comparison cohort, normalised for easier plotting
LCL MGRB_PS - Comparison_PS (95% CI), normalised for plotting	95% CI lower limit for the difference in polygenic score (PS) between MGRB and the comparison cohort, normalised for easier plotting
UCL MGRB_PS - Comparison_PS (95% CI), normalised for plotting	95% CI upper limit for the difference in polygenic score (PS) between MGRB and the comparison cohort, normalised for easier plotting

## Sheet: Sheet 1 - EBI GWAS SNPs in MGRB
Variant	AC.MGRB	AC.gnomAD	AC.UKBB	AN.MGRB	AN.gnomAD	AN.UKBB
1:100046246:T:G	2569	7579	419733	5140	14958	816058
1:100049785:C:A	2566	7575	420696	5140	14942	817850
1:100335977:A:G	99	230	14784	5140	15002	817850
1:100361925:G:A	255	866	41997	5140	14994	817850
1:101106534:G:A	2328	7410	376472	5140	14984	817364
1:101240893:T:C	2214	6216	350184	5140	14974	806606
1:101331536:T:C	3196	8873	503770	5140	14984	817850
1:101407519:A:G	1597	4354	242674	5140	14988	817850
1:101466054:C:T	1503	4053	225615	5140	14974	815136
1:101540999:T:C	1210	3636	195068	5140	14958	810674
1:101551926:T:C	508	1311	73973	5140	15002	817850
1:101607232:C:T	108	404	15603	5140	15004	813730
1:101621446:A:G	611	1682	92672	5140	14998	811772
1:101625883:A:G	1546	4467	242469	5140	14922	808640
1:101682050:T:C	533	1434	84138	5140	15012	817850
1:101839044:G:T	4444	13005	707150	5140	14960	815904
1:102242917:A:G	305	694	44200	5140	14946	815242
1:102726399:T:C	392	1079	64146	5140	14976	817466
1:102967150:C:T	357	1166	54811	5140	14966	814084
1:103040474:G:T	3191	9327	502170	5140	14912	813416
1:103133909:A:G	641	1784	106049	5140	14968	817850
1:103272424:T:C	3097	9058	483495	5140	14918	816754
1:103459537:C:T	4336	12763	685656	5140	15002	816462
1:103519589:G:A	2996	8365	468282	5140	14964	814744
1:103591465:G:A	2621	7458	415502	5140	14938	814180
1:10385471:A:G	1602	4494	250577	5140	14968	817850
1:10399008:G:A	226	780	38806	5140	15002	817850
1:104019631:T:C	556	1479	88211	5138	14964	817850
1:10431132:C:T	611	1854	99886	5140	15000	817592
1:104598941:G:A	1746	4667	277356	5138	14976	815876
1:104852738:T:C	2604	7179	408978	5138	14960	817850
1:10556097:G:A	3476	10317	543162	5140	14966	806742
1:10557251:T:C	3541	10567	556872	5140	14986	814000
1:10566215:A:G	1735	4865	274511	5140	14960	798190
1:10566272:C:T	1617	4611	259586	5140	14964	813380
1:10581658:G:A	1613	4615	260490	5140	14970	815460
1:10633245:G:A	2826	8155	442508	5140	14984	817850
1:10638604:C:T	2282	6673	368082	5140	14970	816082
1:106640943:C:T	682	2001	96173	5138	14982	799058
1:106835943:T:C	1616	4396	254056	5138	14966	808720
1:107195339:T:C	2117	6250	336857	5138	14914	814350
1:107430595:T:C	883	2578	128522	5138	14978	797698
1:107432576:G:A	1054	3198	170808	5138	14972	817850
1:107463430:C:T	57	255	11258	5138	15014	817850
1:107463643:C:T	409	1127	61183	5138	15008	817850
1:10750432:A:G	2494	7432	399600	5140	14938	817850
1:107546375:A:G	1700	5033	277014	5138	14962	817850
1:107616641:T:C	3421	9920	529070	5138	14956	805412
1:107830858:A:C	332	866	51959	5138	14988	817850
1:107886278:A:G	1122	3454	173277	5138	14970	817850
1:108018847:C:T	4232	12656	676561	5138	14994	817850
1:108188858:A:G	950	2854	145976	5138	14942	807714
1:108211005:T:C	70	280	8429	5138	15016	814718
1:108243838:C:T	3227	9442	509206	5138	14886	806486
1:108243851:T:C	3227	9444	509205	5138	14896	806522
1:108322535:G:A	827	2319	123194	5138	14994	816500
1:108336533:A:C	518	1467	78001	5138	14998	816160
1:108356820:A:G	1708	4742	264448	5138	14952	803004
1:108359505:T:C	469	1382	73128	5138	15004	817796
1:108366016:T:C	469	1384	73141	5138	14994	817850
1:108584103:G:A	517	1555	83940	5138	15002	816180
1:108587458:G:A	517	1555	83998	5138	14992	815642
1:108595442:G:T	3248	9148	511759	5138	14966	805888
1:108601282:T:G	586	1685	94258	5138	14976	814546
1:108673405:A:G	2193	6443	344765	5138	14956	808918
1:108738780:T:C	1203	3664	187697	5138	14972	811138
1:108744934:G:A	2773	8041	436262	5138	14970	817850
1:109430060:C:T	137	320	21654	5138	14988	817850
1:109710507:G:A	384	1051	50500	5138	14992	803634
1:109817590:G:T	1175	3276	181173	5138	14934	817850
1:109817838:T:C	3997	11789	641719	5138	14972	817850
1:109818306:G:T	3958	11685	636016	5138	14978	817850
1:109818530:C:T	3959	11660	636016	5138	14958	817850
1:109821511:T:G	3978	11697	640199	5138	14944	817850
1:109891133:C:T	3570	10328	578161	5138	14952	815550
1:109967104:C:A	2720	7747	438103	5138	14950	815134
1:109999838:A:C	3538	10179	572667	5138	14960	813746
1:110014170:G:A	3524	10064	571383	5138	14872	812610
1:110030945:A:G	1647	4909	246577	5138	14962	811420
1:110147321:C:T	150	670	20925	5138	15004	816802
1:110154688:T:C	148	616	20758	5138	15002	816186
1:110299691:G:A	310	983	47292	5138	14986	817850
1:11033082:A:G	1169	3533	182816	5140	14942	817850
1:110352477:A:G	1042	3211	170900	5138	15012	817850
1:11040385:G:A	1151	3498	177386	5138	14962	811682
1:110405271:T:C	2483	7192	386099	5138	14966	806500
1:11046855:G:T	1030	3104	162572	5140	14976	817850
1:110470764:G:A	749	2262	122175	5138	14974	817850
1:110475971:T:C	2141	6482	322849	5138	14922	804670
1:110618730:A:G	2949	8685	478105	5138	14938	815860
1:110645327:C:T	310	743	52501	5138	14986	817850
1:111021960:C:A	2077	6086	332046	5138	14908	817850
1:111155595:C:T	1011	3217	146849	5138	14956	801632
1:111237685:A:G	1663	5451	274100	5138	14942	817850
1:111324727:C:T	1358	3615	216907	5138	14968	816826
1:111356841:C:T	1608	4213	247058	5138	14984	803586
1:111417915:C:A	1483	4249	240994	5138	14950	817850
1:111684276:A:G	501	1484	88916	5138	14970	817850
1:11171226:C:T	115	361	16834	5140	14986	817850
1:111837135:C:T	3181	9183	491268	5138	14954	798410
1:111892905:T:C	1638	4455	253815	5138	14978	815658
1:111946958:A:G	311	814	43544	5138	15002	817490
1:111962256:G:T	297	756	41857	5138	14980	817850
1:112107669:A:G	3014	8886	481044	5138	14970	809440
1:112192122:T:C	1886	5614	292439	5138	14954	816686
1:112273485:T:C	2751	7534	427824	5138	14950	810582
1:112392360:G:T	454	1363	72632	5138	14978	817850
1:112413022:T:C	453	1402	71350	5138	15004	817850
1:112416363:T:C	4862	14039	775491	5138	14978	813636
1:112460262:T:C	1666	4531	255329	5138	14972	794326
1:112464376:C:T	1488	4431	242416	5138	14970	817850
1:112610895:G:A	500	1453	70879	5138	14986	807868
1:112856570:C:T	1287	3849	204252	5138	14954	806026
1:113110619:T:C	2439	7532	387925	5138	14970	817850
1:113189053:G:A	3837	10928	607988	5138	14972	817514
1:113202417:G:A	2706	7359	429852	5138	14950	817592
1:113202571:G:A	1044	3215	165941	5138	14968	817820
1:113231503:G:T	195	919	29895	5138	14970	817152
1:113248791:C:A	1422	4272	224883	5138	14930	817850
1:114072110:C:A	59	156	7484	5138	15004	811714
1:114080071:C:T	1565	4806	248098	5138	14976	810232
1:114085145:C:T	604	1909	100327	5138	14988	807254
1:114151847:C:A	1027	3361	169359	5138	14992	814936
1:114166561:A:G	2217	6129	351035	5138	14976	817850
1:114173410:A:G	4449	12614	687933	5138	14946	806750
1:114303808:C:A	457	1704	83752	5138	14984	817850
1:114315493:C:T	991	3052	152999	5138	14970	813308
1:114377568:A:G	4679	13288	734109	5138	14996	817850
1:114429461:G:A	871	2701	145791	5138	14956	814310
1:114445880:G:A	850	2611	142290	5138	14982	817020
1:114448389:C:T	850	2608	143044	5138	14988	817850
1:114485907:T:C	72	201	9144	5138	14998	812698
1:114677948:C:A	2889	8488	456480	5138	14932	817850
1:114715584:G:A	128	339	17447	5138	14994	817850
1:114948281:A:G	4768	13991	765074	5138	15012	817850
1:115062527:T:C	1921	5636	308649	5138	14904	804628
1:115677183:T:C	620	1723	93998	5138	14984	807522
1:115677946:C:A	619	1722	94786	5138	14994	809958
1:115734091:T:C	1223	3475	192489	5138	14972	817850
1:115753482:G:A	1980	5791	314738	5138	14950	816606
1:115755197:C:A	1641	4879	263997	5138	14976	817778
1:115823387:G:A	1788	5500	292120	5138	14972	815052
1:115824398:A:G	1790	5498	291665	5138	14982	814964
1:115829178:C:T	83	302	14510	5138	14994	817850
1:115861265:T:C	3606	10495	579230	5138	14950	817850
1:115875645:C:T	1247	3698	195228	5138	14970	817850
1:115921355:T:C	3090	9065	495655	5138	14976	817252
1:116209762:C:T	1202	3771	191218	5138	14972	816188
1:116235277:C:T	1226	3676	191116	5138	14962	804140
1:116310967:T:C	1535	3816	240775	5138	14984	817850
1:116320833:T:C	1296	3211	205182	5138	14982	814874
1:116333111:C:T	1508	4072	240034	5138	14946	814310
1:116427567:C:T	411	1051	57337	5138	15002	800544
1:116658817:T:C	656	1774	98976	5138	14986	811124
1:116740450:C:A	1491	4115	240323	5138	14984	814594
1:116800201:G:A	1798	4938	284226	5138	14946	808592
1:116891363:A:G	181	469	26038	5138	14988	814238
1:117080166:A:C	675	1806	99349	5138	14978	814448
1:117104215:A:G	696	1848	103477	5138	14986	817850
1:117751365:C:T	647	1942	104506	5138	14996	817850
1:11788564:A:G	5069	14830	809344	5140	15008	817850
1:118013322:G:A	3497	10320	552259	5138	14942	816836
1:118139540:C:T	659	1961	102002	5138	14994	810962
1:118140342:C:A	855	2397	129834	5138	14974	810946
1:118147892:T:C	880	2498	135623	5138	14994	813400
1:118153011:A:C	879	2509	136460	5138	14976	816478
1:118153977:T:G	1628	4809	256121	5138	14982	808060
1:118155103:T:C	878	2510	137144	5138	14976	817310
1:118161020:T:G	862	2440	132580	5138	14776	814992
1:118230221:T:C	1238	3267	187435	5138	14962	811936
1:118251143:C:T	871	2297	128920	5138	14966	807218
1:118492052:T:C	2537	7222	398367	5138	14968	815440
1:11852516:C:T	297	895	45615	5140	14992	816640
1:11856378:G:A	1724	4876	274010	5140	14934	817850
1:11860843:G:A	859	2232	134742	5140	14986	816470
1:11862214:T:C	1137	3564	182286	5140	14946	817850
1:11862778:A:G	852	2164	133627	5140	14974	817850
1:118653766:G:A	1565	4618	248676	5138	14970	810802
1:118816729:C:T	174	454	24602	5138	14986	812756
1:118849909:G:A	1603	4396	244755	5138	14968	801824
1:118852975:C:T	1287	3515	195856	5138	14986	812358
1:118854698:G:A	1344	3643	205839	5138	14974	814668
1:118864602:T:G	1375	3727	212445	5138	14976	816606
1:118864616:A:G	1375	3726	212423	5138	14988	816506
1:118879557:C:T	1330	3624	204637	5138	14954	813584
1:118881689:A:G	3043	8997	486894	5138	14976	812786
1:118883973:G:A	1283	3522	198568	5138	14984	817850
1:118902978:A:G	1110	3228	172932	5138	14914	815246
1:119019514:C:T	452	1501	67000	5138	14998	817850
1:119056258:C:T	2522	7145	384147	5138	14946	793816
1:119491784:A:G	1806	5708	280340	5138	14926	805492
1:119504361:A:G	2204	6729	359367	5138	14966	814262
1:119505434:G:A	3088	9635	501945	5138	14972	817200
1:119531497:G:A	3721	11541	602659	5138	14972	811752
1:119546842:C:T	2887	8974	461143	5138	14952	807198
1:119574587:C:T	2877	8947	464523	5138	14974	817314
1:119631174:T:C	1911	5706	310327	5138	14978	817390
1:119875730:T:C	896	2526	149048	5138	14984	817850
1:119952776:T:C	2725	8281	432050	5138	14960	808628
1:120257110:T:C	2749	8191	428255	5138	14958	810044
1:120257576:A:G	3535	10380	555471	5138	14980	817850
1:120303055:C:T	396	1290	56960	5138	14998	814198
1:12042755:G:A	2086	6421	333595	5140	14964	814494
1:120436751:T:C	312	835	44810	5138	15014	797444
1:120437884:A:G	578	1708	89254	5138	14996	817850
1:120451190:T:C	575	1670	89116	5138	15004	817560
1:12046063:G:T	3347	9626	532125	5140	14982	817850
1:120517959:G:T	569	1654	87882	5138	14986	817850
1:12099345:A:G	553	1393	75984	5140	14982	798622
1:12175658:G:A	65	172	12358	5140	14994	817850
1:12373748:C:T	465	1353	78882	5140	14982	817850
1:13885203:C:T	2833	8120	454762	5134	14976	802028
1:14105298:G:A	1769	5182	283886	5134	14964	817850
1:14192676:G:A	887	2424	135666	5134	14994	805064
1:145503910:C:T	456	1383	64505	5140	14986	804028
1:145644984:C:T	1900	5764	301732	5140	14968	817206
1:145723645:T:C	2799	7914	439576	5140	14972	817850
1:145723739:A:C	2799	7907	439201	5140	14972	817122
1:145725689:G:A	2517	7255	388144	5140	14970	817850
1:146560564:G:A	2326	6803	361636	5140	14958	817850
1:14665131:C:T	140	524	24742	5134	15002	817230
1:146692373:C:T	409	1249	61136	5140	14968	817202
1:146693229:C:T	4492	13123	718117	5140	14990	816586
1:146854836:G:A	1067	3281	171061	5140	14988	817850
1:147020456:A:G	1064	2941	168826	5140	14976	817850
1:147083114:C:T	1571	4462	253683	5140	14966	804962
1:147205770:T:C	3863	11221	608233	5140	14960	817850
1:147226791:A:G	4055	11736	636841	5140	14988	817850
1:149906413:T:C	2036	5844	334479	5140	14986	817850
1:149938898:T:C	770	2614	117114	5140	15002	817850
1:150008790:T:C	872	2566	138345	5140	14998	817054
1:150250636:G:A	2044	5983	318918	5140	14984	804174
1:150265704:T:C	2643	7764	416163	5140	14954	811770
1:150278389:C:T	808	2282	112722	5140	14994	808232
1:150480571:G:A	463	1423	79577	5140	14976	816410
1:150540181:C:T	351	928	53680	5140	15000	807900
1:150550924:T:C	59	136	9090	5140	15004	817850
1:150584103:G:T	1103	3288	178529	5140	14974	804096
1:150608888:G:A	423	1392	64649	5140	14996	815664
1:150618961:T:G	3186	9453	508184	5140	14958	800070
1:150651175:C:T	2550	7472	422359	5140	14982	817422
1:150679033:G:A	2102	5932	320239	5140	14958	817850
1:150727539:G:A	1891	5292	289502	5140	14962	817850
1:150737220:A:G	423	1130	69603	5140	15008	817850
1:150762171:C:T	1948	5431	298501	5140	14960	817460
1:150916222:A:G	95	276	14656	5140	15006	815494
1:150950062:G:A	1874	5271	287781	5140	14988	815584
1:150958836:A:G	802	2260	132005	5140	14986	817850
1:151103153:G:A	3465	10096	548263	5140	14976	807546
1:151116279:G:A	3567	10291	570176	5140	14912	817850
1:151259043:C:T	571	1627	89288	5140	14972	817850
1:151344741:T:G	886	2734	151331	5140	14960	817850
1:151551320:G:A	3616	10470	565339	5140	14964	815742
1:151759104:C:T	4320	12933	685595	5140	14990	814146
1:151763246:G:A	4282	12876	681966	5140	14994	813424
1:151786372:C:T	496	1320	70405	5140	14994	804036
1:151858888:A:G	3107	9067	502041	5140	14992	815740
1:151867560:G:A	4764	13660	753533	5140	15000	817708
1:151879761:G:A	1658	4592	249664	5140	14968	815668
1:151895093:C:T	1123	3480	189222	5140	14968	817850
1:151897377:G:T	3232	9385	521697	5140	14950	817086
1:151907173:A:G	1510	4137	226553	5140	14994	813766
1:151930645:T:C	1651	4548	246872	5140	14984	812108
1:151939864:T:C	1731	4637	260940	5140	14882	810910
1:151955230:C:T	1768	4858	271351	5140	14986	816470
1:152062767:G:A	927	3574	154778	5140	14986	817850
1:152074116:A:C	227	679	34075	5140	14996	812570
1:152162106:A:G	1231	3436	193161	5140	15000	817850
1:152179152:C:T	263	739	39403	5140	14996	817850
1:152300817:G:A	689	1929	106716	5140	14994	814028
1:152316590:A:G	699	2144	118089	5140	14950	817850
1:152318161:A:G	697	2147	118001	5140	14934	817800
1:152441366:T:C	483	1501	74317	5140	14984	817598
1:152454255:T:G	416	1266	64347	5140	15000	812480
1:152454591:G:A	3596	10663	555092	5140	14958	796622
1:152492559:G:A	3605	10824	570125	5140	14972	817710
1:152537954:G:A	1958	5477	301153	5140	14974	817850
1:152550018:T:G	3352	9732	540154	5140	14978	817850
1:152590663:T:C	3344	9704	537145	5140	14964	814152
1:152592281:G:T	3343	9701	535999	5140	14960	812352
1:15286356:A:G	73	160	10782	5134	14970	817556
1:152890470:G:A	2710	7796	425850	5140	14942	794102
1:153334525:G:A	1466	4011	221620	5140	14954	803128
1:153339782:A:G	632	1712	91263	5140	14994	801364
1:153479998:G:A	4340	13043	704356	5140	14978	817850
1:153640827:C:T	394	950	58301	5140	15002	817322
1:153769400:C:T	2572	7747	416463	5140	14944	817850
1:153827552:A:G	2581	7778	418018	5140	14958	817642
1:153848996:G:A	2582	7769	418217	5140	14960	817850
1:153942085:T:G	214	1027	37520	5140	14996	817620
1:154171550:A:G	293	685	44692	5140	15010	817850
1:15418073:T:C	1535	4483	237189	5134	14978	795982
1:154252860:T:C	1273	3879	204217	5140	14972	813594
1:154379369:A:C	480	1504	80623	5140	14986	804996
1:154401679:G:A	806	2389	127739	5140	14940	811226
1:154404406:A:C	3054	8344	479617	5140	14968	817370
1:154418879:C:T	2191	5813	342681	5140	14952	817850
1:154422067:T:C	2996	8234	472757	5140	14962	817850
1:154566225:T:C	374	1114	61546	5140	15008	814972
1:154618623:T:C	371	1120	61237	5140	15004	813834
1:154631123:T:C	2642	7552	424466	5140	14974	817850
1:154714006:G:A	4397	12906	694070	5140	14968	812436
1:154754194:C:T	3380	9878	521959	5140	14966	793866
1:154814353:C:T	1577	4843	258824	5140	14938	817850
1:154831143:A:G	1432	4322	231544	5140	14944	794790
1:154834183:G:A	2838	8548	452011	5140	14942	803722
1:154849771:G:A	2169	6092	339886	5140	14974	815994
1:154862952:C:T	1640	4949	264639	5140	14952	804440
1:154911689:G:A	1872	5273	294260	5140	14922	817686
1:154991389:T:C	1354	3818	217344	5140	14948	817850
1:155135335:T:C	2521	6958	398890	5140	14942	816500
1:155175892:A:G	2746	7696	434439	5140	14938	815192
1:155230131:C:T	1365	3778	208724	5140	14938	817850
1:15548636:G:T	2892	7929	461042	5134	14962	816058
1:155860091:G:A	3425	10062	547554	5140	14984	815544
1:155927752:G:A	1089	2980	167485	5140	14990	817850
1:156169610:A:G	1840	5549	285669	5140	14950	806796
1:156189286:C:T	258	956	37841	5140	14984	817698
1:156347309:A:G	418	996	66592	5140	14968	816716
1:156356480:G:A	4414	12290	702519	5140	14986	817850
1:156434703:G:T	3353	9701	530296	5140	14956	810880
1:156446242:C:A	3352	9707	531109	5140	14958	812386
1:156456301:C:T	3371	9725	535110	5140	14950	816098
1:156456529:T:G	1172	3456	187016	5140	14992	813992
1:15653872:G:A	1502	4681	242764	5134	14988	816352
1:156700651:T:G	1703	5464	276945	5140	14982	817850
1:156774111:C:T	322	843	46750	5140	14960	817568
1:156776717:T:C	1350	4338	217494	5140	14958	812710
1:156939175:C:T	2500	6951	375063	5140	14964	793998
1:157130566:A:G	1370	4248	217254	5140	14954	817850
1:157437510:G:A	1455	4162	231620	5140	14992	817850
1:15750217:A:G	1944	5847	311935	5134	14954	817850
1:15763340:A:G	1856	5539	309228	5134	14980	814868
1:157668390:T:C	2453	6615	396493	5140	14966	817850
1:157668993:C:T	2326	6289	376165	5140	14926	817850
1:157670757:C:T	1362	3697	219280	5140	14974	813600
1:157670816:A:G	2325	6291	376266	5140	14960	817850
1:157674997:G:T	2207	6074	357504	5140	14968	812594
1:157770241:C:T	2371	6556	380738	5140	14968	808196
1:15832281:C:T	1589	4733	256959	5134	14934	817730
1:158341273:G:A	741	2358	111464	5140	14936	814180
1:158534982:C:T	2387	6974	377365	5140	14948	816684
1:158575729:C:T	1348	3859	207601	5140	14978	814452
1:158585230:C:T	1398	4005	216281	5140	14988	816336
1:158585415:C:T	1400	4012	216183	5140	14984	815950
1:158604143:G:A	1494	4644	239227	5140	15000	817218
1:158626378:C:T	1317	3823	197685	5140	14982	799928
1:158637728:T:C	71	177	9396	5140	14998	817850
1:158638260:G:A	71	179	9249	5140	15006	817584
1:15869899:A:G	1593	4756	257231	5134	14984	817784
1:158744060:G:A	170	443	25096	5140	15010	814442
1:158744231:A:G	169	434	25031	5140	14998	815038
1:158982477:G:T	814	2848	124845	5140	14978	813750
1:159002222:A:G	4238	12059	677832	5140	14992	817830
1:159062436:G:A	4093	11576	636572	5140	14978	795140
1:159147452:C:T	1108	3598	176591	5140	14988	817850
1:159148513:C:T	3083	9175	490774	5140	14968	817850
1:15915157:T:G	908	2456	139378	5134	14974	813472
1:159173887:A:G	430	1263	67568	5140	14978	817850
1:159174885:T:C	1191	3616	193183	5140	14934	815328
1:159218266:A:C	2071	6166	329275	5140	14958	817850
1:159272060:T:C	1451	4286	235743	5140	14960	817850
1:159342439:C:T	1587	4549	256188	5140	14960	817850
1:159410975:G:A	1381	3976	224581	5140	14978	817850
1:159453937:C:T	1080	3410	177910	5140	14986	817850
1:159462381:A:G	1081	3413	176733	5140	14992	814738
1:159515295:A:G	768	2181	122779	5140	14996	802318
1:159554607:C:A	112	405	18791	5140	15006	817520
1:159647988:G:A	1540	4762	250214	5140	14954	817850
1:159655726:G:T	1975	5895	313078	5140	14966	810374
1:159674933:C:T	1978	5897	316510	5140	14968	817850
1:159676171:T:C	285	924	44913	5140	15006	816888
1:159680868:C:T	3587	10987	573842	5140	14978	817850
1:159685136:A:G	295	925	45578	5140	14982	817850
1:159691559:G:A	1731	5291	276821	5140	14962	817850
1:159698549:G:A	1682	5129	269197	5140	14938	817850
1:159700039:A:G	290	924	46631	5140	15006	817850
1:159753183:A:G	3202	9991	515910	5140	14974	817850
1:159799910:G:A	623	1761	100930	5140	14986	817850
1:159886422:A:G	414	1177	57003	5140	14972	810706
1:159891917:C:T	2592	7515	415110	5140	14910	807008
1:159892088:G:A	2188	6421	341603	5140	14966	817850
1:160077854:C:T	811	2193	123953	5140	14988	809704
1:160238857:T:C	2807	8094	457330	5140	14946	816976
1:160318940:A:G	2574	7297	417967	5140	14972	817850
1:160399586:T:C	2640	7563	430654	5140	14964	812954
1:160401230:T:C	1063	3176	170916	5140	14950	815834
1:160402259:A:G	1063	3180	171461	5140	14994	817472
1:160464911:C:A	4813	14051	758973	5140	15004	807636
1:160516308:A:G	4725	13510	752630	5140	14996	816234
1:160630143:T:C	1756	5124	287550	5140	14960	817850
1:160643111:A:C	912	3095	148369	5140	14940	805112
1:160743749:T:G	1585	4451	254252	5140	14992	804644
1:16075906:G:A	1714	4926	266676	5134	14896	805848
1:160767737:C:T	3392	9787	539195	5140	14970	815734
1:160788131:T:C	1118	3238	177997	5140	14960	813158
1:16080171:G:A	1169	3390	180033	5134	14976	817850
1:160845636:C:T	524	1412	80644	5140	14966	806958
1:160852046:T:C	3482	10087	556441	5140	14942	817850
1:160854526:G:A	3519	10185	559965	5140	14952	814268
1:16097237:G:A	4304	12580	691871	5134	14986	815550
1:161013121:C:T	3160	9089	505664	5140	14962	816084
1:161026490:A:G	1730	4740	282885	5140	14968	816200
1:161155392:G:A	1174	3590	190778	5140	14974	813166
1:161159147:C:T	1373	3659	218497	5140	14970	816380
1:16118068:A:C	201	816	27457	5134	14988	809396
1:161185058:G:T	1388	3696	220952	5140	14966	817850
1:161188893:T:G	454	1264	71188	5140	14990	808402
1:161473873:A:C	582	1688	92908	5140	14996	809244
1:161478810:G:A	2642	6955	412585	5140	14934	806514
1:161659801:G:A	186	565	28747	5140	14998	815162
1:161671995:G:A	3982	11375	635520	5140	14982	817850
1:161719379:G:A	193	465	28289	5140	15002	815742
1:161915501:G:A	1988	6258	320390	5140	14952	817850
1:161946727:A:G	795	2571	130646	5140	14962	817850
1:161955656:G:A	4597	13180	730790	5140	14974	812912
1:161991237:G:A	235	602	37263	5140	14998	817850
1:162014632:A:G	1702	5006	271616	5140	14964	817850
1:162015740:A:G	1282	3750	200897	5140	14918	814752
1:162033890:C:T	1268	3705	201621	5140	14970	817850
1:162085685:G:T	3310	9778	525833	5140	14952	817850
1:162089318:G:A	72	223	12237	5140	15004	815736
1:162133117:G:A	694	2278	112802	5140	14974	817850
1:162162334:T:C	1516	4450	232698	5140	14956	807762
1:162168154:G:A	157	439	30507	5140	14974	817850
1:162184746:T:C	514	1300	77679	5140	15008	814222
1:162191103:G:A	285	700	41962	5140	15002	800698
1:162210610:C:T	1271	4097	201399	5140	14958	817850
1:162220118:A:G	840	2360	129875	5140	14972	817112
1:162304276:A:G	2914	8319	466543	5140	14960	816160
1:162318498:A:G	4505	12962	716099	5140	15000	810250
1:162319524:A:G	459	1465	67162	5140	14996	808426
1:162505496:A:G	63	150	8528	5140	15016	817090
1:162672011:T:C	736	2095	115992	5140	14988	812336
1:16299312:C:T	1670	4757	264157	5134	14976	817850
1:163053289:A:G	1354	3558	217688	5140	14994	813534
1:163075021:C:T	1708	4585	274249	5140	14946	816058
1:163142555:G:A	2096	5876	332899	5140	14982	817850
1:163165029:A:G	2708	7782	429410	5140	14982	816980
1:163441286:T:C	1776	5245	268993	5140	14972	809184
1:163776298:C:T	140	542	20897	5140	14986	817130
1:16393357:T:G	2568	7192	406125	5134	14968	817850
1:164213686:C:T	1274	3480	194345	5140	14942	814426
1:164689762:G:A	1713	4838	270776	5140	14954	794824
1:164699722:T:G	1467	4010	232944	5140	14964	800436
1:164739171:T:C	4014	11418	642294	5140	14968	817850
1:164816726:C:T	831	2393	128239	5140	14976	804642
1:16505320:A:G	2904	8716	474435	5134	14888	817850
1:165107979:G:A	499	1355	81115	5140	14996	811726
1:165198326:T:C	812	2097	124881	5140	14992	814858
1:165380623:G:A	3411	10027	534817	5140	14976	798820
1:165403903:G:A	3944	11495	628968	5140	14980	817850
1:165409095:G:A	329	880	46484	5140	14996	817850
1:165616588:T:C	1345	3545	219623	5140	14972	817850
1:165627540:A:G	403	1049	56971	5140	15006	816570
1:165687205:G:A	4494	13068	716582	5140	14964	817850
1:165718979:C:A	4495	13103	715075	5140	15002	815750
1:165732661:C:T	4496	13104	714995	5140	14996	815608
1:165736880:C:T	4495	13092	715135	5140	14988	815736
1:165831649:A:G	3442	10076	542606	5140	14966	817850
1:165873392:T:C	1434	4148	225484	5140	14984	811268
1:166774997:T:C	1107	2978	171954	5140	14974	817850
1:166794217:T:C	4644	13177	732766	5140	15006	813442
1:167156500:T:C	1876	5549	305031	5140	14954	817850
1:167411384:A:G	2144	5873	336559	5140	14944	817850
1:167431352:C:T	2056	5564	323438	5140	14940	811960
1:167433420:A:G	2117	5741	335066	5140	14974	817150
1:167903079:G:T	1285	3532	205144	5140	14990	817850
1:168342847:G:A	946	3102	145288	5140	14970	804806
1:168475010:C:T	241	843	36464	5140	14996	816358
1:168497741:A:G	587	1735	88230	5140	14998	817850
1:168505017:A:C	583	1724	87083	5140	14950	814584
1:168521417:A:G	1816	5502	291104	5140	14962	817040
1:168618641:G:A	920	2732	144431	5140	14982	817850
1:168675971:G:A	2301	6155	366228	5140	14964	814600
1:168689940:C:T	1381	3851	219629	5140	14976	817646
1:168707757:A:G	3787	11143	612729	5140	14970	817850
1:168720621:C:T	2691	7823	434691	5140	14964	817690
1:168908721:G:A	1904	5317	287075	5140	14964	796262
1:168942829:T:C	2447	6805	381191	5140	14950	809254
1:169060489:G:A	3333	9709	519924	5140	14972	801522
1:169070450:T:C	556	1681	92692	5140	15004	817850
1:169073346:G:A	568	1733	92334	5140	14998	815096
1:169073388:G:A	568	1727	92463	5140	14958	815300
1:169090660:C:T	2133	5903	332306	5140	14976	811656
1:169094459:C:T	2779	7820	430953	5140	14970	816096
1:169099037:A:C	673	2044	102348	5140	14996	817446
1:169099483:A:G	675	2046	102528	5140	14996	817850
1:169135127:A:C	306	994	47115	5140	14994	816064
1:169476326:G:A	1665	5142	267557	5140	14966	814836
1:169477574:A:C	4864	14026	769495	5140	14990	817850
1:169490772:G:A	882	2939	142184	5140	14928	814642
1:169491555:G:A	4862	14037	769049	5140	15002	817850
1:169498975:T:C	1651	5080	266635	5140	14974	817850
1:169507844:G:T	1668	5120	267162	5140	14942	815926
1:169511734:T:C	1365	3948	222143	5140	14980	817850
1:169511755:T:C	1365	3953	222231	5140	14984	817850
1:169514006:A:G	4867	14028	768501	5140	15012	817850
1:169515183:A:C	1181	3533	190271	5140	14984	817784
1:169519049:T:C	5034	14635	799007	5140	15004	817850
1:169521853:A:G	378	1390	58883	5140	14982	817850
1:169543131:G:A	1533	4516	255171	5140	14948	816478
1:169550963:G:A	446	1179	70720	5140	14992	817850
1:169551682:T:C	1443	4288	238024	5140	14990	813368
1:169563951:T:G	545	1651	92698	5140	15002	817850
1:169580290:C:T	2382	6898	382140	5140	14962	817850
1:169586946:T:C	509	1394	81815	5140	15000	816358
1:169591164:T:C	552	1535	89371	5140	15006	815572
1:169608917:C:T	2075	5864	332052	5140	14972	817850
1:169660781:A:G	1422	4031	229414	5140	14980	812756
1:169676486:A:G	1401	3942	225692	5140	14952	817850
1:169934064:C:T	4657	13621	742446	5140	14992	814696
1:170042536:C:T	483	1369	73237	5140	14998	817708
1:170173443:A:G	289	899	47530	5140	15002	817850
1:170194823:C:A	624	2009	99463	5140	14990	816444
1:170346164:C:T	1143	3596	182845	5140	14964	817150
1:170372503:A:C	3752	10913	595243	5140	14954	810720
1:170569689:G:A	2240	6910	363274	5140	14966	817114
1:170587340:C:T	2324	6133	356851	5140	14964	816706
1:170612873:G:A	2840	7906	444234	5140	14966	814150
1:170643278:T:C	103	346	12403	5140	15002	815004
1:170658355:A:G	659	1877	100925	5140	14980	812862
1:170762680:G:A	1591	4538	252653	5140	14958	813602
1:170764915:T:G	1891	5365	303731	5140	14906	817850
1:170785586:A:G	1918	5424	300540	5140	14970	805852
1:1708801:A:G	2645	7705	416626	5140	14948	816010
1:170966012:A:G	593	1866	91048	5140	14960	815736
1:171261193:G:A	1398	4242	219725	5140	14922	817850
1:171350209:T:G	142	478	15295	5140	15004	803658
1:171557600:A:G	217	608	34235	5140	15014	817850
1:171644586:G:A	1038	3159	165942	5140	15000	817850
1:171929451:A:G	646	1914	94742	5140	14998	805128
1:171949750:T:C	4147	11889	655233	5140	14972	817850
1:172039455:T:C	4883	14110	777516	5140	14990	816454
1:172053287:T:C	1404	4092	232289	5140	14954	817850
1:172083093:A:G	1417	4136	236277	5140	14976	817850
1:172083881:G:A	1416	4128	233634	5140	14984	817322
1:172140548:C:T	2109	6427	342448	5140	14930	815046
1:172189889:T:G	1087	3205	174847	5140	14960	817850
1:172193820:T:C	1081	3189	173786	5140	15004	817260
1:172219995:A:G	1083	3180	174398	5140	14950	817762
1:172331059:A:G	1699	5082	268803	5140	14956	813006
1:172352990:G:A	2931	8480	463315	5140	14960	816510
1:172675097:T:C	883	2416	147730	5140	14974	817850
1:172711000:T:C	2641	7464	422395	5140	14968	815584
1:172715702:A:G	603	1624	95909	5140	14992	799040
1:172838848:C:T	3511	10503	557733	5140	14920	802834
1:172844352:T:G	1337	3629	200612	5140	14956	805574
1:172853460:C:T	1293	3518	197645	5140	14966	817850
1:172862234:A:G	1294	3550	198496	5140	14994	817850
1:172863948:G:A	1291	3540	197410	5140	14976	816124
1:172898377:T:C	2096	6053	324414	5140	14942	817850
1:17308254:T:C	2684	7837	425903	5140	14972	816478
1:173133489:G:A	1121	3210	169398	5140	14980	801000
1:173146921:C:A	1242	3840	194805	5140	14928	811926
1:173152036:T:G	1497	4504	230936	5140	14964	812372
1:17319287:C:T	3315	9365	527839	5140	14964	817850
1:173206297:G:A	73	171	8029	5140	14994	811832
1:173226195:T:G	1519	4287	236262	5140	14970	796268
1:173300840:A:G	2022	5751	308236	5140	14976	807090
1:173301516:G:A	2026	5744	314020	5140	14970	817850
1:173307901:T:C	1487	3938	224406	5140	14974	809944
1:17331676:A:G	2186	6493	347749	5140	14900	817850
1:173346343:C:T	3229	9754	517458	5140	14972	811136
1:173699007:A:G	1962	5622	298873	5140	14970	812420
1:173853127:T:C	1751	5030	267920	5140	14984	817850
1:174015261:A:G	946	2612	140765	5140	14922	813698
1:17407958:G:A	67	326	9097	5140	14992	817850
1:174312813:C:T	2343	6478	364616	5140	14926	814778
1:174552811:C:T	809	2338	132739	5140	14980	817362
1:174575642:C:T	70	163	11037	5140	14992	817850
1:175130204:G:A	2401	6957	383989	5140	14960	814036
1:175296448:T:C	2925	8493	457121	5140	14950	817850
1:17591679:T:C	265	717	42423	5140	14978	817358
1:17601165:C:T	856	2601	135159	5140	14964	815582
1:17613809:A:G	2402	7081	383750	5140	14968	809206
1:176414781:A:G	2377	7471	373643	5140	14980	806334
1:176535138:A:G	843	2148	129777	5140	14996	817850
1:17672730:G:A	1791	5064	279783	5140	14902	813914
1:17674402:C:T	2138	6120	337264	5140	14948	816286
1:17674537:C:A	1794	5097	281375	5140	14950	817850
1:176792249:A:G	2841	8617	447535	5140	14970	817850
1:176794066:G:A	2842	8612	447430	5140	14962	817024
1:176891433:T:C	1383	4186	215421	5140	14954	806124
1:17722363:G:A	1983	5669	318541	5140	14974	817850
1:177279412:G:A	2658	7711	423799	5140	14962	817850
1:177280121:C:T	997	2751	152915	5140	14990	815832
1:177306387:T:C	684	1746	100171	5140	14992	808810
1:17748288:G:A	1850	5229	295950	5140	14916	813332
1:177621201:T:C	2659	7647	419286	5140	14972	812912
1:177722907:C:A	1611	4973	258437	5140	14986	802300
1:177760918:A:G	930	2752	139347	5140	14998	798774
1:177778147:C:A	153	396	23227	5140	15004	816920
1:177852580:T:C	1034	2858	174643	5140	14956	817850
1:177855517:C:A	1027	2791	173407	5140	14992	817850
1:177873210:G:T	1026	2781	173493	5140	14962	817850
1:177889480:A:G	1011	2725	170149	5140	15000	817850
1:177913519:T:C	1010	2716	169612	5140	14966	817850
1:178039226:T:C	1011	2746	161102	5140	14990	804204
1:178142208:G:A	1765	5358	277962	5140	14946	817850
1:17834742:C:T	3540	9945	556153	5140	14962	806640
1:178471222:C:T	519	1337	84466	5140	14984	810654
1:178491879:T:C	621	1515	99525	5140	14984	814920
1:178515312:G:A	2750	7563	436265	5140	14942	817850
1:178568142:G:A	197	509	29885	5140	15000	817850
1:178976339:A:C	163	554	27214	5140	15014	815666
1:179071756:G:A	3071	8907	486824	5140	14978	817850
1:17919817:T:C	205	787	30039	5140	15004	817850
1:179469314:A:G	639	1639	99896	5140	14960	817850
1:180130723:C:T	451	1152	76862	5140	14994	815496
1:18021858:T:C	927	2594	144197	5140	14966	805912
1:180962282:A:G	3082	8807	490199	5140	14956	817850
1:181426910:C:T	559	1606	86210	5140	14990	815924
1:181590858:C:T	4223	12274	665774	5140	14974	816712
1:181698693:G:A	1268	3783	196869	5140	14972	811608
1:181740924:A:G	1312	3853	199718	5140	14974	811298
1:181745701:C:A	269	649	39726	5140	15014	817850
1:181779678:T:C	188	447	27694	5140	14992	817092
1:182021283:C:T	98	246	12002	5140	15006	817850
1:182081960:C:T	1553	4763	241856	5140	14950	803996
1:182168885:A:G	1850	5405	294121	5140	14962	817850
1:182404684:A:G	3185	9455	500478	5140	14972	808646
1:182549729:T:C	163	443	24438	5140	15004	816264
1:182553693:C:T	4978	14561	792466	5140	15006	817514
1:182965667:C:T	736	2049	115957	5140	14976	812994
1:182973491:A:G	2770	7890	446905	5140	14980	813500
1:183009277:C:A	2081	5905	336844	5140	14960	817484
1:183081194:A:C	2226	6389	359873	5140	14962	815822
1:183092500:C:T	2158	6097	349078	5140	14896	817304
1:183116531:A:G	245	725	40812	5140	15002	817620
1:183176430:A:G	2655	7591	427623	5140	14954	817850
1:183180260:A:G	174	516	30943	5140	15014	816562
1:183255908:T:C	60	274	10829	5140	14998	817850
1:183347022:A:G	116	343	19537	5140	15010	816838
1:183358405:C:T	612	1839	100791	5140	14996	817850
1:183542323:C:T	277	712	42707	5140	14996	817850
1:183549757:G:T	1389	4125	227073	5140	14956	817850
1:183616884:C:T	142	387	23703	5140	15008	817850
1:183743599:C:A	238	581	35225	5140	15004	817850
1:183765806:T:C	2132	6470	343631	5140	14962	817850
1:183802259:T:C	1011	2947	164678	5140	14958	816876
1:183837032:A:G	3731	11176	595372	5140	14974	817850
1:183839005:T:C	1406	3789	222005	5140	14976	817192
1:184002874:A:G	1076	3036	170007	5140	14976	817850
1:184007119:C:T	1641	4658	254020	5140	14962	806094
1:184018475:T:C	1786	5133	284688	5140	14962	817254
1:184313660:C:T	632	1792	101713	5140	14948	817262
1:184451582:C:T	224	620	35639	5140	15006	814610
1:184649503:C:A	328	927	48993	5140	14998	816638
1:184677464:G:A	2488	6830	395230	5140	14908	815744
1:184761365:A:G	2322	6427	373656	5140	14966	812476
1:184830258:G:A	88	246	12560	5140	15004	817850
1:185391167:G:A	1608	4577	256374	5140	14958	803792
1:186044847:T:C	2500	7479	395426	5140	14962	817020
1:18678170:C:T	544	1651	86442	5140	14988	817850
1:186870072:G:T	1462	4073	228500	5140	14962	817850
1:186875459:G:T	2430	7183	390478	5140	14968	804800
1:187297883:A:G	2008	6086	320176	5140	14974	801038
1:187661530:T:C	2586	7013	394811	5140	14954	810324
1:187681623:A:G	3664	10383	566519	5140	14936	802730
1:18807339:T:C	2612	7592	408151	5140	14864	816624
1:188085833:T:C	1603	4534	256619	5140	14934	817532
1:188379428:C:A	1419	3989	215415	5140	14912	817850
1:188383316:T:C	4396	12460	693296	5140	14934	816684
1:18903902:G:A	2975	8605	473805	5140	14976	815962
1:189413175:G:A	2527	7725	407054	5140	14968	810926
1:1894284:T:C	1273	3619	198659	5140	14978	794656
1:189589339:C:T	112	283	16012	5140	14960	817850
1:18972776:G:A	2033	5853	308895	5140	14838	810924
1:18976489:T:C	2032	5967	311943	5140	14950	817850
1:18979874:G:T	2123	6199	326791	5140	14950	817850
1:189893594:T:C	1038	2818	165676	5140	14976	813728
1:18990251:G:A	197	535	33076	5140	15012	814836
1:189966397:T:C	1569	4593	246467	5140	14908	811406
1:190057680:C:T	894	2396	137851	5140	14964	812076
1:190066386:T:C	1870	5344	292845	5140	14948	810110
1:190239907:A:G	2864	8349	455671	5140	14840	812508
1:190308834:A:G	2865	8384	458561	5140	14900	816044
1:190670884:C:T	2576	7402	407733	5140	14926	807714
1:190841673:T:C	4266	12531	674078	5140	14992	817850
1:190940627:A:G	1047	2933	158588	5140	14948	816394
1:19101765:G:A	1731	5317	270498	5140	14974	803812
1:19108549:C:T	463	1267	75592	5140	14978	813918
1:19120377:A:G	1310	4367	198898	5140	14934	798036
1:19139517:C:T	1468	4811	232090	5140	14950	817850
1:191510125:C:A	691	2189	101922	5140	14974	811556
1:192035026:G:T	174	377	22710	5140	14984	806272
1:19234134:A:G	223	547	30584	5140	14984	817080
1:192536813:C:A	4253	12267	668682	5140	14988	816756
1:192541021:G:A	4249	12265	668845	5140	14974	817850
1:192893075:A:C	91	208	13077	5140	15006	814762
1:193424164:T:C	1264	4002	205507	5140	14944	817850
1:193833931:A:G	410	1079	61855	5140	14996	816926
1:193921548:C:T	2338	6628	373980	5140	14954	817850
1:193936939:T:C	930	2762	153830	5140	14732	803918
1:194211195:G:T	579	1661	88386	5140	14958	811784
1:194530914:A:G	517	1721	80032	5140	14970	816884
1:194549026:C:T	72	297	9692	5140	14992	811082
1:194591753:T:C	240	609	34562	5140	14978	817178
1:194689514:C:T	71	293	10718	5140	14952	814194
1:194884655:A:G	44	149	9195	5140	15006	817850
1:194995131:C:T	165	490	26042	5140	14988	812228
1:195531423:T:C	1675	4776	267987	5140	14974	817850
1:195651519:T:G	185	538	30448	5140	14976	816144
1:195790658:G:A	192	558	32245	5140	14986	812146
1:195835131:A:G	1904	5378	298947	5140	14942	813022
1:195866450:T:G	884	2508	136929	5140	14956	817716
1:195914273:A:G	2087	6308	333023	5140	14956	817850
1:196059593:T:C	3807	11028	599661	5140	14960	806728
1:196316761:C:T	906	2568	134459	5140	14964	815262
1:196620917:C:T	1533	4258	230132	5140	14964	817850
1:196642233:G:A	1173	3552	188451	5140	14972	817850
1:196646176:T:G	3215	9172	503905	5140	14924	817850
1:196654324:A:C	3215	9180	502979	5140	14956	817236
1:196657064:T:G	3222	9193	503453	5140	14948	817368
1:196673993:A:C	2983	8585	469371	5140	14964	817392
1:196675861:A:G	1971	5777	311352	5140	14948	817262
1:196679455:A:C	2056	6037	329607	5140	14958	817850
1:196686918:G:A	1012	2790	157865	5140	14978	817850
1:196691464:A:G	2055	6041	329467	5140	14952	817820
1:196695161:C:T	2056	6050	329619	5140	14966	817830
1:196695742:A:G	927	2539	139788	5140	14994	817564
1:196696875:G:T	4477	13079	712847	5140	14992	817850
1:196696933:G:A	2056	6049	329594	5140	14958	817850
1:196699044:T:G	2056	6034	329614	5140	14922	817800
1:196701284:C:T	2056	6041	329575	5140	14920	817796
1:196702810:C:T	2056	6037	329654	5140	14922	817850
1:196704204:G:A	2055	6047	329270	5140	14958	817166
1:196704559:C:T	2057	6033	329242	5140	14912	817092
1:196704632:C:A	2056	6056	329280	5140	14928	817098
1:196973183:T:C	852	2477	129658	5140	14974	815016
1:196978615:T:G	2647	7648	419895	5140	14976	813994
1:197020658:T:G	1598	4630	255803	5140	14964	817850
1:197031021:C:T	4632	13660	737130	5140	14964	817850
1:197070776:C:T	867	2452	131099	5140	14944	817008
1:197165014:G:A	3668	10782	580007	5140	14938	815006
1:197244290:G:A	1339	4019	222339	5140	14944	815736
1:197310777:G:T	4027	11798	643056	5140	14988	817850
1:197488569:T:C	2328	6424	369198	5140	14922	817348
1:197631141:G:A	1122	3229	175846	5140	14944	814072
1:19765518:T:G	1881	5105	289591	5140	14978	817850
1:197701992:C:T	1104	3158	171570	5140	14964	814426
1:197722240:C:T	1105	3197	172171	5140	14976	815486
1:197781198:C:T	1077	3103	169051	5140	14994	817850
1:19827780:G:A	2682	7522	420987	5140	14948	811732
1:19839115:A:C	1	23	119721	5140	14706	807166
1:19841174:G:A	793	2263	127123	5140	14994	817850
1:19843354:T:C	1192	3407	188777	5140	14986	817850
1:198564109:T:C	165	474	24361	5140	14998	816028
1:198594769:G:A	351	1036	53326	5140	14976	813192
1:198594782:C:T	350	1035	53324	5140	14966	813092
1:198598663:G:A	596	1670	95958	5140	14988	817850
1:198601705:A:G	595	1661	95927	5140	15000	817276
1:198656407:A:G	1649	4606	244832	5140	14956	803672
1:198666232:A:G	708	2039	105747	5140	14978	803138
1:198830942:T:C	94	230	15995	5140	15012	814638
1:198976492:C:T	3848	11088	616350	5140	14976	816292
1:199007208:C:T	3785	10797	598302	5140	14954	808280
1:199010721:C:T	3725	10520	587468	5140	14924	807508
1:199012478:A:C	3792	10763	598507	5140	14924	807608
1:199243228:G:A	1465	4496	229240	5140	14976	814022
1:199315998:C:T	1318	3741	221994	5140	14956	816970
1:199463156:G:A	587	1882	97091	5140	14994	817850
1:199798339:G:A	2651	8188	418861	5140	14986	814902
1:199965168:G:A	1149	3663	175406	5140	14934	809616
1:200101920:A:G	4550	13196	724849	5140	14964	816916
1:200107425:G:A	1816	4995	283063	5140	14962	804074
1:200242632:G:A	614	1994	97341	5140	14946	813976
1:20030836:G:A	3832	11226	603627	5140	14994	811454
1:200336075:C:T	1905	5888	314467	5140	14886	811596
1:200646073:C:T	2435	6801	385955	5140	14944	817850
1:200814959:T:C	1026	3572	164047	5140	14972	816480
1:200826769:A:G	620	1717	100405	5140	15000	817850
1:200874728:A:G	1507	3880	238764	5140	14982	807902
1:200877562:C:A	1497	3847	242216	5140	14958	817850
1:200878727:G:A	1496	3840	240508	5140	14952	815584
1:200892137:T:C	3253	9420	519213	5140	14970	817850
1:200902607:C:A	1503	3899	241335	5140	14992	811980
1:200935866:T:C	1569	4207	252916	5140	14984	817850
1:201006661:A:G	2443	6806	386595	5140	14978	801890
1:201016296:G:A	583	1896	96998	5140	14990	817850
1:201044344:C:T	2037	6304	311315	5140	14948	817850
1:201081943:C:T	2066	6173	320619	5140	14908	806830
1:201138428:G:A	2486	7118	391947	5140	14950	817590
1:201345487:G:A	1023	2987	161899	5140	14966	817850
1:20137714:T:C	4026	11601	638425	5140	14972	817850
1:20140036:G:A	878	2874	138327	5140	14976	817850
1:201594665:T:C	338	987	52139	5140	14998	817850
1:20171860:G:A	2756	7960	439031	5140	14968	817850
1:201784287:A:C	2958	8312	464162	5140	14944	817850
1:201872264:C:T	1657	4694	260547	5140	14960	816074
1:201884952:T:C	1837	5258	290214	5140	14946	817850
1:201952574:T:C	3078	9251	492865	5140	14988	814276
1:20200990:A:G	2564	7357	404094	5140	14952	813578
1:20201779:G:A	1889	5441	302217	5140	14920	812962
1:202149439:A:G	3054	9087	482932	5140	14948	814800
1:202187176:G:A	2065	6178	335893	5140	14958	814394
1:203026591:A:G	1940	5438	299361	5140	14976	813840
1:203034906:A:G	2923	8019	451043	5140	14972	816240
1:203181362:C:A	1072	2944	167934	5140	14978	816228
1:203182292:G:A	1410	4442	225677	5140	14972	815112
1:203310847:C:T	97	199	12594	5140	14992	814700
1:203356069:T:C	221	666	33941	5140	15014	815704
1:203372485:G:A	4018	11202	639005	5140	15000	817850
1:203654024:G:T	4588	13037	737309	5140	14920	817498
1:203658782:A:G	4590	13095	735726	5140	15004	815552
1:203766331:A:G	810	2386	129406	5140	14986	812652
1:20379575:A:G	4263	12532	677320	5140	14986	817534
1:203801249:T:C	1408	4362	224210	5140	14996	813964
1:20390322:C:T	1416	4518	223818	5140	14974	810802
1:203908118:T:G	1044	3317	161045	5140	14940	814744
1:204069838:G:T	1788	5201	279813	5140	14928	815532
1:204103618:G:A	3672	10455	573184	5140	14956	804188
1:204112984:G:A	2475	7129	395804	5140	14914	817850
1:204147186:T:C	1305	3681	197682	5140	14976	805520
1:204274519:T:C	120	373	18579	5140	15004	815844
1:204516025:A:G	3555	10819	565273	5140	14982	817514
1:20455220:C:A	853	2552	141357	5140	14972	817850
1:204572071:G:A	2440	7288	389684	5138	14924	817850
1:204576983:A:G	1069	3444	169560	5140	14982	814014
1:204589101:G:A	1117	3571	176214	5140	14956	813518
1:204599295:G:A	3582	10937	558538	5140	14988	805744
1:204917580:T:G	429	1399	58091	5140	14970	801376
1:204943947:C:A	1991	5856	321130	5140	14954	816868
1:204951209:C:T	1636	4498	248204	5140	14982	809868
1:204989911:C:A	195	583	31838	5140	14976	813364
1:205015284:T:C	3472	9895	541203	5140	14950	798780
1:205031769:G:A	935	2532	145604	5140	14972	817098
1:205035455:A:G	3538	10208	559745	5140	14952	812836
1:205053219:C:T	4493	12932	711894	5140	15000	817850
1:205182872:A:C	3079	8841	483909	5140	14898	817140
1:205209745:A:G	4523	13140	717318	5140	14996	816804
1:205224758:A:G	3251	9210	505017	5140	14968	814848
1:205235990:G:A	1852	5534	304942	5140	14976	817850
1:205244953:G:A	1944	5858	316730	5140	14944	817850
1:205249450:A:G	2213	6504	353352	5140	14954	815632
1:205636334:A:C	1230	3284	186520	5140	14968	808696
1:205638222:G:A	274	776	42357	5140	14978	816366
1:205642790:T:G	4346	12425	697036	5140	14970	816470
1:205676263:T:C	645	2040	96665	5140	15004	817850
1:205678126:T:G	369	957	62352	5140	15004	817354
1:205685352:T:C	2015	5703	322930	5140	14962	815956
1:205713378:G:A	4984	14516	793895	5140	15010	817850
1:205719532:G:A	2831	8323	445976	5140	14936	816680
1:205725346:C:T	4984	14516	793813	5140	15012	817738
1:205741426:T:C	2185	6316	350228	5140	14960	815736
1:205743425:A:C	2186	6310	350422	5140	14942	816412
1:205752665:A:G	3851	11474	618419	5140	14992	817850
1:205756484:C:A	1321	4142	208624	5140	14984	813458
1:205764640:G:A	4258	12330	674881	5140	14958	817850
1:205767885:G:A	2113	6167	337645	5140	14934	811188
1:205896235:G:A	786	2272	129898	5140	14980	817850
1:205914757:A:G	2047	6136	323237	5140	14964	817002
1:206669465:C:T	1080	3151	183257	5140	14942	817850
1:206890435:G:A	1561	4648	244881	5140	14964	816254
1:206937245:G:T	1481	3953	238662	5140	14982	811224
1:206939904:G:A	776	2246	126218	5140	14984	817850
1:206943968:C:A	777	2239	126040	5140	14982	817850
1:206946634:A:G	3963	11435	636124	5140	14984	817850
1:206961628:A:G	4393	12784	695958	5140	14990	809448
1:2069681:C:T	343	972	51793	5140	15000	817850
1:206989111:C:A	509	1410	72991	5140	14968	809348
1:207009910:T:C	4688	13719	748667	5140	14988	816500
1:207032751:C:T	428	1188	65866	5140	14996	817850
1:207110936:T:C	2325	6932	370983	5140	14950	817850
1:207143422:A:G	2312	6909	364688	5140	14934	808614
1:207269858:T:C	351	961	56143	5140	14998	817850
1:207457845:G:A	1308	3953	202144	5140	14844	817288
1:207490319:A:G	3551	10540	562649	5140	14980	817002
1:207652992:A:G	4715	13624	747204	5140	15004	816200
1:207757515:A:G	895	2790	134532	5140	14970	817850
1:207803595:G:A	3197	8650	512187	5140	14956	816510
1:207809833:G:A	279	794	41890	5140	15002	817850
1:207938236:C:T	560	2026	93049	5140	14970	817850
1:207941191:G:T	3972	11778	632930	5140	14972	816574
1:207977083:A:G	1715	4918	269074	5140	14982	813834
1:208024820:C:T	522	1672	82308	5140	14980	817850
1:208025926:T:C	1150	3166	179003	5140	14956	809180
1:208034329:C:T	1246	3425	198887	5140	14990	817172
1:208076856:A:C	1760	4734	282844	5140	14980	806880
1:208089292:T:C	1672	4499	265190	5140	14984	797420
1:208128722:G:A	3245	9855	512393	5140	14974	817850
1:208129065:A:G	1815	4916	293201	5140	14994	817184
1:208288045:C:T	372	1047	60180	5140	15008	816156
1:20877812:T:C	970	2780	153253	5140	14964	812140
1:208789949:A:G	1292	3555	204349	5140	14986	808540
1:20882523:A:G	600	1783	93476	5140	14976	812836
1:208994936:C:T	689	2170	108692	5140	14992	801094
1:209002220:G:A	1534	4981	239980	5140	14950	811184
1:209007778:C:A	1535	4981	241820	5140	14968	814798
1:209008062:T:C	183	437	28648	5140	15014	814634
1:20916238:G:A	1649	4391	264961	5140	14978	814058
1:20946756:A:C	4718	13822	755323	5140	14972	817786
1:209512373:A:G	4045	11626	646505	5140	14978	815194
1:20976535:G:A	490	1349	78202	5140	15004	813592
1:209936571:A:G	1177	3522	189541	5140	14954	812914
1:209964080:C:T	64	200	10005	5140	15008	817850
1:209977111:A:G	4142	12022	659360	5140	14984	817850
1:209982025:G:A	919	2462	150029	5140	14818	817356
1:209984470:T:G	64	200	9977	5140	15006	817844
1:209988047:A:C	64	199	9978	5140	15004	817850
1:209992127:G:A	918	2454	149180	5140	14998	815838
1:209992501:G:A	64	200	9990	5140	15008	817640
1:210048819:G:T	912	2477	146355	5140	14958	808892
1:210198269:G:A	2109	6527	332893	5140	14952	814656
1:210347990:G:T	3466	10207	554814	5140	14986	813456
1:210468999:C:T	784	2010	129653	5140	14980	817246
1:210473622:G:A	770	1963	128124	5140	14980	813998
1:210489411:A:G	411	1111	58326	5140	15006	812372
1:210536025:C:T	788	2782	131196	5140	14976	817850
1:210760444:A:G	1559	4754	245841	5140	14988	795754
1:210898263:A:G	725	1945	110527	5140	15002	815936
1:210989509:T:G	1216	3330	190405	5140	14990	804634
1:211085410:C:T	234	678	35672	5140	15014	817490
1:211168759:G:A	704	1855	114052	5140	14954	817650
1:211619703:G:A	1150	2908	180606	5140	14988	817320
1:211674383:T:C	2182	6326	337264	5140	14910	805288
1:211702179:C:T	928	2544	141295	5140	14990	814420
1:211737950:T:C	237	614	40205	5140	15012	810768
1:21174429:T:C	743	2326	113329	5140	15002	817850
1:212155008:T:C	103	367	18570	5140	15000	817850
1:212155192:A:G	304	901	46989	5140	14982	817514
1:212237798:G:A	2657	7943	428263	5140	14958	817850
1:212392163:G:A	2176	5667	342187	5140	14956	817364
1:212749155:T:C	60	159	7577	5140	14990	811852
1:212787025:T:C	202	456	33053	5140	15000	817850
1:212855923:A:G	495	1522	74121	5140	14998	816446
1:213126565:G:A	2446	7178	382073	5140	14794	803884
1:213855588:G:A	757	2233	120299	5140	14974	817850
1:214024225:G:T	2587	7597	420666	5140	14874	808978
1:21410231:C:A	2241	6845	338516	5140	14986	813674
1:214118090:C:A	2677	7393	427608	5140	14980	817850
1:214124470:C:T	2679	7400	427539	5140	14978	816128
1:214159256:T:C	2883	7762	467042	5140	14946	817850
1:214176779:C:T	1336	3859	211121	5140	14954	814512
1:214177423:G:A	1352	3900	213386	5140	14956	816228
1:214180721:A:G	1486	4395	230165	5140	14986	806504
1:214261350:T:C	1823	5402	287308	5140	14954	817850
1:214457009:T:C	2062	5673	321586	5140	14984	804568
1:214618185:C:T	2007	5770	321093	5140	14936	812560
1:214627419:C:T	2001	5752	322075	5140	14988	815866
1:214629616:A:G	2004	5749	322618	5140	14978	817416
1:214674925:T:C	4103	11907	651660	5140	14994	816858
1:214954939:T:C	2316	7141	363846	5140	14948	814328
1:215046892:G:A	4328	12640	687237	5140	14996	816914
1:215055522:A:G	278	792	41749	5140	14984	817386
1:21584585:A:G	3056	8939	490935	5140	14966	817850
1:216136620:T:G	2087	5794	330998	5140	14972	816172
1:216504269:A:G	377	1029	65133	5140	14984	814654
1:21654735:T:C	1349	3577	214453	5140	14972	794978
1:216632948:T:C	1803	5427	284525	5140	14942	817850
1:216716320:G:T	1802	5385	285374	5140	14952	817284
1:216716537:A:G	1804	5379	285690	5140	14944	817850
1:216756821:G:A	1341	3769	220754	5140	14980	817850
1:216773493:T:C	1101	3088	166826	5140	14990	805528
1:216858013:G:A	2890	8146	451891	5140	14960	805230
1:216871412:A:G	858	2347	137531	5140	14984	808258
1:217023501:A:G	1214	3311	188691	5140	14956	817668
1:217058479:C:T	3183	9115	494188	5140	14952	817850
1:217117146:G:A	759	2329	113132	5140	14990	801706
1:217172606:T:C	3540	10264	544994	5140	14962	804624
1:217200883:G:A	3929	11254	612735	5140	14980	805246
1:217220574:G:A	1069	3195	168024	5140	14978	804332
1:217351406:T:C	1941	5991	300895	5140	14960	801268
1:217356401:C:T	1347	3959	212099	5140	14934	806790
1:217718789:C:T	1375	3958	203078	5140	14968	800200
1:218027794:T:C	1578	4375	241746	5140	14956	796182
1:21820990:A:G	2802	8618	439804	5140	14968	817132
1:21821757:A:G	2799	8588	440009	5140	14948	817850
1:21837755:A:G	539	1616	89956	5140	14984	817850
1:218575202:G:A	823	2508	124497	5140	14968	815034
1:218582778:T:C	585	1890	88948	5140	14994	814616
1:218591623:G:A	1438	4311	232103	5140	14994	812300
1:218594484:G:A	52	173	7496	5140	14992	814538
1:218597632:G:A	1093	3300	176144	5140	15002	816608
1:218597859:C:T	1095	3303	176349	5140	14994	816816
1:218598410:G:T	1366	4090	221215	5140	14986	817496
1:218600419:C:T	1365	4091	221191	5140	14986	817510
1:218604678:G:A	1365	4078	221253	5140	14964	817252
1:218604709:C:T	1086	3289	175896	5140	14980	817322
1:218605461:G:A	1365	4089	221177	5140	14982	817582
1:218605635:T:C	1088	3288	176014	5140	14974	817374
1:218605956:T:C	1087	3291	175976	5140	15000	817414
1:218611878:A:G	2467	7337	392376	5140	14984	795958
1:218617543:G:A	1435	4305	233783	5140	14964	817650
1:218617900:C:T	1436	4307	233936	5140	14976	817582
1:218620747:T:C	1365	4092	220152	5140	14990	815848
1:218622101:A:G	1345	4065	217004	5140	14978	811354
1:218622319:G:A	1435	4321	232826	5140	14980	814832
1:218623275:G:A	1361	4086	219719	5140	14968	815234
1:218623888:A:G	1088	3293	174911	5140	14958	815596
1:218624533:T:C	1362	4081	219737	5140	14982	815128
1:218629029:T:C	1431	4290	230470	5140	14972	812846
1:218632368:C:A	1357	4054	217228	5140	14980	812750
1:218634362:T:G	1327	3948	209985	5140	14978	809412
1:218634787:A:G	1397	4174	222758	5140	14984	808726
1:218638291:G:A	2446	7296	390420	5140	14944	797894
1:218643141:A:G	2691	7652	407126	5140	14960	797896
1:218645322:G:A	2691	7667	407255	5140	14982	798040
1:218645873:T:G	302	1207	49875	5140	15006	813604
1:218647386:T:C	2695	7665	407775	5140	14974	798578
1:218648556:C:T	2564	7301	389197	5140	14944	801220
1:218656286:C:T	220	938	37756	5140	15008	817124
1:218658358:C:T	219	932	37778	5140	14988	817194
1:218664808:C:A	495	1707	82263	5140	14992	817254
1:218670357:T:C	2569	7305	392540	5140	14960	807162
1:218672807:G:A	495	1705	82373	5140	14984	817832
1:218673257:C:T	495	1713	82398	5140	14992	817850
1:218673815:G:A	495	1709	82373	5140	14976	817832
1:218674236:T:C	495	1710	82463	5140	14982	817722
1:218674875:A:G	497	1720	82420	5140	14994	817660
1:218674930:A:G	496	1720	82402	5140	14974	817704
1:218675405:C:A	496	1717	82264	5140	14982	817432
1:218676444:C:T	223	952	38418	5140	15012	817608
1:218677059:T:C	495	1718	82332	5140	14990	817494
1:218678623:T:C	498	1736	82042	5138	14954	815930
1:218678701:G:A	498	1737	82439	5140	15008	816388
1:218680976:A:G	498	1734	82428	5140	14994	816352
1:218681098:C:T	498	1732	82433	5140	14990	816360
1:218681375:C:T	498	1732	82434	5140	14970	816356
1:218681502:G:A	498	1730	82425	5140	14992	816364
1:218681552:G:T	497	1728	82425	5140	14984	816364
1:218681971:G:A	2569	7307	392731	5140	14960	808556
1:218682115:T:C	315	1258	52334	5140	14982	816550
1:218682261:A:G	498	1728	82435	5140	14978	816364
1:218682827:A:G	498	1733	82435	5140	15002	816326
1:218683528:A:G	498	1715	82423	5140	14964	816326
1:218683536:A:G	498	1716	82424	5140	14972	816336
1:218683684:C:T	226	962	38640	5140	14984	816792
1:218684017:G:A	498	1736	82424	5140	14990	816328
1:218686955:G:A	498	1737	82403	5140	14964	816202
1:218687795:A:G	498	1732	82403	5140	14968	816202
1:218688836:A:G	498	1732	82403	5140	14980	816132
1:218689155:T:C	2641	7557	407383	5140	14970	810646
1:218689286:G:A	498	1734	82405	5140	14982	816142
1:218689374:T:C	498	1736	82405	5140	15006	816142
1:218689459:G:A	498	1737	82360	5140	15000	816038
1:218690577:G:A	498	1734	82402	5140	14964	816126
1:218690852:C:T	498	1732	82404	5140	14990	816136
1:218690948:G:A	2568	7307	395207	5140	14964	813342
1:218691314:C:T	498	1731	82402	5140	14994	816138
1:218693452:C:T	498	1732	82355	5140	14904	816052
1:218693691:T:G	498	1735	82588	5140	15002	816628
1:218693812:C:T	226	965	38623	5140	15002	816652
1:218694644:A:G	497	1737	82194	5140	14978	816498
1:218695047:G:A	497	1733	82185	5140	14996	816510
1:218698728:G:A	496	1734	81983	5140	14952	816120
1:218701451:A:G	496	1735	77850	5140	15004	803396
1:218844906:G:A	1808	4996	285816	5140	14960	817158
1:218860068:C:T	1805	5001	285479	5140	14974	817850
1:218931905:G:T	210	720	35291	5140	15006	815518
1:218951186:T:C	281	934	47270	5140	15002	817540
1:21896767:C:T	803	2288	131299	5140	14984	814722
1:218975475:G:A	1808	5551	287802	5140	14972	817614
1:218995273:C:T	1817	5522	287845	5140	14970	814016
1:219147419:A:G	4830	13975	762213	5140	14992	817110
1:219182858:A:G	311	1019	55730	5140	14988	817850
1:219222850:C:A	311	1005	54462	5140	14982	816026
1:219644224:A:G	3572	10707	558769	5140	14976	817850
1:219651133:C:T	2398	6865	372055	5140	14962	817850
1:219657163:G:A	2415	6866	374975	5140	14894	817532
1:219669226:T:C	3165	9456	481575	5140	14980	801048
1:219673828:G:A	2900	8359	456038	5140	14934	817850
1:219676042:A:G	3092	9040	485775	5140	14952	817850
1:219700519:T:C	1745	5019	280357	5140	14968	817850
1:219722104:G:A	1752	5063	282225	5140	14960	817850
1:219727779:T:C	1610	4546	261625	5140	14950	816310
1:219750717:G:T	1501	4146	244874	5140	14940	817850
1:219753509:T:C	1500	4205	244201	5140	14986	817250
1:219759733:A:G	4146	12274	661319	5140	14958	817850
1:219927429:T:C	3867	10962	607752	5140	14976	817850
1:220082150:G:A	1839	5948	284418	5140	14982	810048
1:22014471:G:T	2291	6701	361716	5140	14938	796162
1:220601623:C:T	4888	14160	774056	5140	15008	816632
1:220658234:C:T	132	502	25031	5140	14992	817850
1:220914920:G:T	868	2966	138098	5140	14972	817850
1:220929356:T:C	656	2283	102208	5140	15002	817850
1:220970028:A:G	3688	10445	574757	5140	14970	817850
1:220973563:C:T	3600	10142	558667	5140	14942	817850
1:220977333:T:G	744	2052	111714	5140	14990	817850
1:221010205:C:T	1507	3987	227001	5140	14966	817850
1:221028508:T:C	1459	4328	241760	5140	14992	817850
1:221051566:A:G	612	1909	95258	5140	14982	806874
1:221273158:G:A	1568	4562	242326	5140	14958	814266
1:221309417:G:A	1554	4456	237703	5140	14978	813300
1:221475899:A:G	155	384	21645	5140	15006	811278
1:221551539:C:A	1058	3280	168831	5140	14972	817850
1:221617076:A:C	1207	3594	196631	5140	14974	817850
1:221910288:A:G	666	2000	109445	5140	14986	810644
1:221939222:C:T	4342	12703	687461	5140	14988	803632
1:222045446:G:T	1852	5550	296433	5140	14984	817850
1:222074630:G:A	2836	8466	449446	5140	14956	817648
1:222075217:C:T	2835	8446	449513	5140	14942	817668
1:222075459:T:C	2836	8464	449667	5140	14964	817850
1:222075697:C:T	2836	8463	449521	5140	14950	817670
1:222075802:A:G	2836	8469	449536	5140	14974	817650
1:222078600:T:C	2853	8426	442256	5140	14936	800492
1:222162373:C:A	1015	3113	158288	5140	14992	817466
1:222164948:A:G	1013	3117	158608	5140	14996	817850
1:222165909:T:G	570	1930	90280	5140	14974	806820
1:222245258:A:G	2420	7080	377143	5140	14988	810942
1:222271767:C:T	3663	10989	583028	5140	14996	817850
1:22270907:C:T	3126	9276	503474	5140	14972	811324
1:222788062:C:T	4420	13107	707313	5140	14978	815528
1:222811407:A:G	3628	10849	582715	5140	14984	814928
1:222837939:G:A	3630	10829	583856	5140	14968	816228
1:222923351:A:G	4157	12242	668300	5140	14978	817850
1:223906827:G:A	4062	11844	639083	5138	14982	811196
1:223977519:T:C	408	1190	64779	5138	15002	815316
1:22462111:G:A	818	2336	125556	5140	14952	808882
1:224630695:C:T	1123	3386	173331	5138	14976	816868
1:22468215:C:T	812	2322	127052	5140	14966	811164
1:22484575:T:C	1426	4259	216120	5140	14978	809122
1:22485871:T:G	2071	5864	327992	5140	14918	817850
1:22490724:C:A	1234	3677	195269	5140	14976	817850
1:22499530:T:C	1860	5536	306856	5140	14956	817850
1:22536643:T:C	4564	13142	713608	5140	14942	806818
1:225590675:A:C	269	766	40853	5138	15010	817528
1:225592927:T:G	269	767	40841	5138	15006	817532
1:22573942:T:C	3324	9400	517257	5140	14932	817850
1:22587728:T:C	494	1505	70172	5140	14958	799492
1:225893401:C:T	671	1946	106451	5138	14968	813210
1:225895806:G:A	575	1745	93768	5138	14974	813220
1:225901006:A:G	1037	3089	163687	5138	14976	810274
1:226032677:A:G	172	571	30428	5138	14948	817760
1:226082425:A:G	1887	5354	300465	5138	14980	814726
1:226091735:T:C	3054	8991	486493	5138	14948	810436
1:226232438:C:T	288	837	39687	5138	14992	805344
1:22653595:G:A	192	557	26467	5140	15000	817850
1:226564691:T:C	3467	10045	555651	5138	14956	817850
1:226704624:T:C	1126	3089	172110	5138	14982	817850
1:226797426:T:C	1605	4749	263715	5138	14982	817208
1:226914734:G:A	4247	12237	662121	5138	14994	804316
1:226916078:T:C	1424	4036	227024	5138	14976	816514
1:22697860:G:A	892	2334	143637	5140	14980	817734
1:22698447:A:G	891	2338	143695	5140	14978	817850
1:22700351:A:G	890	2342	143261	5140	14984	816952
1:227018919:C:T	2470	7140	387352	5138	14962	813908
1:22701995:A:G	86	354	10361	5140	14992	808082
1:22702231:T:C	888	2337	143357	5140	15002	817480
1:22703035:T:C	888	2334	143368	5140	15000	817760
1:22704191:T:G	889	2336	143352	5140	14962	817744
1:22706434:C:T	887	2339	143239	5140	14990	817404
1:227175367:G:T	2630	7297	416918	5138	14934	813232
1:227191011:A:G	795	2310	123582	5138	14980	817850
1:227254380:C:T	1299	3848	217474	5138	14962	816974
1:22725825:C:T	1478	4485	238686	5140	14950	814690
1:22737946:T:G	69	202	10875	5140	15010	817038
1:227581520:C:A	351	1216	63539	5138	15004	815228
1:227667790:G:A	637	1741	99991	5138	15000	812410
1:227750068:G:A	989	2754	158199	5138	14968	816568
1:227797950:A:G	991	2756	158796	5138	14988	817850
1:227911883:A:C	1221	3430	193848	5138	14944	817836
1:228326492:T:C	1088	3322	175434	5138	14968	815072
1:228585562:C:A	393	1463	63749	5138	14986	816578
1:228703289:A:G	4267	12184	678619	5138	14978	814896
1:228880115:G:A	494	1342	79842	5138	14944	817792
1:228880296:G:A	1094	3208	164103	5138	14978	814774
1:22895820:G:A	66	194	9255	5140	14990	817850
1:228997835:T:G	1735	4980	276639	5138	14952	817850
1:229019148:C:T	481	1395	83153	5138	15000	817850
1:229285858:G:A	322	847	44956	5138	15004	816160
1:22930183:A:G	64	192	8723	5140	14972	816314
1:229349484:A:G	106	214	12022	5138	15012	815688
1:230188748:G:A	595	1696	87388	5138	14978	813126
1:230199398:C:T	526	1322	74112	5138	15004	812566
1:230272624:G:A	1410	3960	207246	5138	14974	795576
1:230281156:G:A	1051	2860	159353	5138	14970	809250
1:230294916:C:T	3109	9130	495969	5138	14954	817850
1:230295691:G:A	3116	9111	496307	5138	14914	817850
1:230297659:C:T	3151	9301	500047	5138	14964	814626
1:230304914:A:G	3152	9327	502238	5138	14980	817790
1:230307222:T:G	3647	10782	563274	5138	14980	795908
1:23061551:G:A	426	1375	62124	5140	14978	817850
1:230674826:T:C	2279	6378	363111	5138	14910	817850
1:230852116:T:C	1507	4802	236442	5138	14976	813626
1:230878561:G:A	1120	3588	175318	5138	14978	817100
1:230922951:T:C	394	1029	61776	5138	15004	817850
1:230947140:T:C	2627	7939	414649	5138	14962	806894
1:231243211:A:G	1555	4520	243386	5138	14958	815166
1:231270636:A:G	1196	3321	191986	5138	14990	817850
1:231532312:G:A	4131	12125	651876	5138	14946	811710
1:231816842:C:T	2012	5951	322386	5138	14986	817850
1:231844347:A:C	1748	4925	287028	5138	14974	817850
1:231899704:T:G	1008	3174	163181	5138	14984	817850
1:232155151:T:G	149	438	22431	5138	15004	817850
1:232156245:G:A	930	2711	159323	5138	14956	815748
1:232246027:G:A	2300	6236	363584	5138	14952	817850
1:232317944:T:C	1542	4523	249655	5138	14964	813910
1:232444455:C:T	585	1786	93636	5138	15000	811490
1:232519150:A:C	2127	5904	342773	5138	14950	817850
1:232664611:C:T	680	1904	99839	5138	14988	816630
1:232756026:T:C	103	307	16679	5138	15004	816646
1:232938699:G:A	221	618	35878	5138	15004	817606
1:233294777:C:A	3487	10545	558795	5138	14972	816374
1:233340154:A:G	312	884	48341	5138	15000	817850
1:233407177:C:A	638	2201	103754	5138	14970	817508
1:233412561:A:G	1200	3371	183299	5138	14996	814848
1:233416538:T:C	3364	9618	537678	5138	14986	815622
1:233622928:G:A	796	2200	117960	5138	14972	795546
1:233719984:G:A	272	757	39771	5138	15010	817850
1:234191488:G:A	53	142	8719	5138	14992	816294
1:234396529:G:A	706	1974	113651	5138	14982	817850
1:234583618:C:T	1416	3953	220352	5138	14968	817850
1:234662890:G:A	2024	5859	309291	5138	14972	817850
1:234726356:C:T	1734	4748	270818	5138	14992	817360
1:23484904:A:G	1393	3946	217622	5140	14900	816586
1:234849339:G:A	2701	8035	422100	5138	14932	814756
1:234853268:A:C	2710	8099	420640	5138	14984	809508
1:234853406:A:G	2709	8101	420501	5138	14962	809312
1:234990900:T:C	529	1344	76623	5138	14998	814240
1:23504795:A:G	2312	6420	362536	5140	14948	816726
1:235600129:T:C	2697	8128	423976	5140	14934	817542
1:235656632:G:T	571	1692	84808	5140	14990	817102
1:235720898:C:T	2952	8859	471665	5140	14936	817850
1:236039877:T:C	3845	11480	606798	5140	14996	814498
1:236102886:G:A	4588	13583	727083	5140	15000	814220
1:236107241:A:C	4588	13576	728937	5140	14994	817074
1:236439916:G:A	458	1292	71727	5140	15002	810368
1:236912057:T:C	455	1420	73132	5140	15006	817850
1:237048676:G:T	1144	3244	173697	5140	14988	817600
1:237146379:A:G	4424	12967	698108	5140	14986	813242
1:237266603:A:G	2313	6372	356934	5140	14966	817850
1:23766233:C:T	4363	12956	701577	5140	14998	817850
1:237852083:T:C	1750	5189	284247	5140	14976	804194
1:237898435:A:G	1902	5431	300077	5140	14970	806776
1:237911004:C:T	1446	4005	221599	5140	14958	817850
1:238103501:C:T	2303	6868	368678	5140	14928	817850
1:238308602:C:T	4100	11890	648997	5140	14974	810972
1:238409445:A:G	272	677	43042	5140	14994	815584
1:23847464:C:A	2522	7860	410897	5140	14928	817850
1:238669776:C:A	1436	4572	224093	5140	14966	817308
1:238724741:A:G	2315	6624	362883	5140	14974	817850
1:238740359:G:A	152	408	23182	5140	14998	817850
1:238785309:G:A	179	725	30945	5140	15006	817850
1:239066498:G:A	81	229	12045	5140	15006	817504
1:239083707:C:T	81	232	12324	5140	15000	817538
1:239090514:G:A	81	233	12204	5140	14982	817680
1:239092298:G:A	81	233	12199	5140	14990	817656
1:239194242:A:C	130	357	17280	5140	15002	809200
1:239214483:A:G	4238	12646	679140	5140	14998	815294
1:239397104:C:T	4669	13727	736571	5140	14990	808270
1:239433872:G:A	148	393	25376	5140	15000	817850
1:239571364:A:G	1392	3967	212940	5140	14936	816836
1:239635249:C:T	221	660	29214	5140	14988	802578
1:239811390:A:C	94	292	15525	5140	15002	817658
1:239970097:A:G	1093	2854	168654	5140	15014	817850
1:239988849:C:T	1029	3233	165879	5140	14978	799278
1:240081747:A:C	2032	5924	326390	5140	14984	817850
1:240283736:A:G	346	811	57054	5140	15014	817850
1:240361446:A:G	401	1000	58176	5140	15004	815062
1:240445596:T:C	633	1822	97567	5140	15008	816704
1:240625431:A:G	305	941	42030	5140	14990	817850
1:240706107:A:G	636	1818	99367	5140	14992	817850
1:24083649:T:C	1282	3425	201030	5140	14982	817850
1:240904628:A:G	132	419	23164	5140	15000	817660
1:240987754:C:T	4569	13314	724426	5140	15002	812336
1:241188282:C:T	2229	6585	357172	5140	14968	817396
1:241361793:G:A	1261	3873	211580	5140	14952	813026
1:241582948:C:T	170	554	25534	5140	15004	806630
1:241755567:T:C	879	2623	142733	5140	14994	816230
1:241878547:T:G	1071	2966	171184	5140	14976	817850
1:241894086:C:A	645	1788	99186	5140	14992	816620
1:242034263:A:G	165	476	26632	5140	14996	816070
1:242040775:C:T	2661	8345	424630	5140	14962	800168
1:242874885:T:C	718	2326	111315	5140	14994	812124
1:243449881:G:A	2820	7822	442042	5140	14960	815336
1:243471192:A:G	2771	7784	434014	5140	14970	813312
1:243483754:T:G	765	2260	120375	5140	14996	815634
1:243555105:G:A	153	524	18109	5140	15008	804882
1:243608967:A:G	2976	8439	469920	5140	14976	817850
1:243618317:G:T	771	2366	130885	5140	14994	816798
1:243663893:C:T	1091	3169	181607	5140	14994	815770
1:243835186:A:G	942	2865	155298	5140	14998	816300
1:244015993:C:T	3466	9937	539269	5140	14940	801562
1:244138990:A:C	1711	4636	256481	5140	14988	801004
1:244167801:C:T	882	2349	135264	5140	14968	816714
1:244240448:C:T	3661	10945	574264	5140	14976	810946
1:244390564:C:T	418	1141	62894	5140	14986	817850
1:244487927:T:C	702	2363	109470	5140	14984	800920
1:244489956:A:G	580	1965	93449	5140	14992	817850
1:244511176:G:A	1407	3838	217287	5140	15004	817850
1:244533214:G:A	4206	12162	663820	5140	14958	817850
1:244576717:C:T	3867	11148	628006	5140	14970	814114
1:244916887:A:C	3934	11443	624035	5140	14952	809140
1:24497823:G:T	83	181	11572	5140	15010	817252
1:24506049:A:G	83	181	11638	5140	15000	817560
1:24518643:A:G	4454	12816	701896	5140	14996	809390
1:24519920:G:A	3772	10861	600649	5140	14960	817850
1:245223967:A:C	2103	5872	330004	5140	14972	810468
1:245248256:T:G	122	313	21948	5140	15010	817850
1:245492965:C:T	560	1575	90819	5140	14984	813072
1:245600716:C:T	2441	7378	389004	5140	14964	808066
1:245671691:C:T	4848	14214	767057	5140	14988	807028
1:245733608:G:T	311	1037	46479	5140	14986	809708
1:24584490:G:A	391	1087	63928	5140	15000	817850
1:245863222:G:A	3975	11607	626453	5140	14970	803926
1:246223120:C:T	889	2569	138542	5140	14986	816722
1:24626174:A:G	4214	12317	663064	5140	14980	811312
1:24673866:A:G	2644	7785	409925	5140	14974	793682
1:247261125:C:T	114	342	18076	5140	15008	817850
1:247348189:C:T	891	2320	136199	5140	14984	817850
1:247427617:T:C	1875	5391	306670	5140	14968	805074
1:247600301:A:C	3148	9055	507293	5140	14952	817850
1:247653412:T:C	2626	7558	407737	5140	14974	804320
1:247675559:C:T	4106	11837	648173	5140	14966	816562
1:247689532:C:T	4230	12288	672737	5140	15012	817850
1:247696047:G:A	4096	11762	647792	5140	14972	814644
1:247781569:C:T	2865	8325	452248	5140	14940	812146
1:247946160:G:A	4145	12121	648967	5140	14978	808072
1:248004614:G:A	4568	13431	720008	5140	15010	817850
1:248006764:C:T	4549	13391	714451	5140	15000	813938
1:248016378:C:T	314	906	55481	5140	14990	814994
1:248022670:A:G	688	1789	105728	5140	15002	804396
1:248024073:A:C	1454	4129	232210	5140	14958	801670
1:248028780:A:C	1255	3786	195887	5140	14978	797040
1:248037990:G:A	1570	4690	254156	5140	14944	813422
1:248038210:G:A	1459	4181	224118	5140	14956	812428
1:248038325:T:C	1571	4683	253421	5140	14990	813820
1:248039294:G:A	543	1606	89799	5140	14972	817850
1:248039451:C:T	1743	5085	272507	5140	14970	817850
1:248039713:A:G	2992	8779	474736	5140	14974	817850
1:248046272:C:T	2671	7833	431179	5140	14970	817850
1:248404654:T:C	3794	11338	601593	5140	14994	805178
1:2501516:A:G	2433	7040	391269	5140	14944	815958
1:2502780:C:T	2542	7344	408614	5140	14972	815628
1:25032168:G:A	1283	3946	203586	5140	14988	816868
1:25044111:C:T	1281	3946	204398	5140	14964	817850
1:25193155:G:A	3128	9014	491060	5140	14948	817850
1:25197155:G:A	2622	7310	413703	5140	14946	808784
1:25296743:A:C	2563	7580	405609	5140	14918	814160
1:25298841:C:T	98	276	17531	5140	14984	814440
1:25303576:A:G	2578	7552	409273	5140	14990	817850
1:25305114:T:C	2566	7526	405511	5140	14958	812932
1:25402624:C:T	1315	4109	204736	5140	14976	815200
1:25466629:C:T	1688	5118	271707	5140	14958	813996
1:25469913:G:A	1401	4129	212730	5140	14980	798100
1:25529038:A:G	4265	12386	662151	5140	14978	794620
1:2553624:T:C	1681	4790	269646	5140	14980	817850
1:25561667:G:A	2084	5842	332122	5140	14946	814816
1:25570081:T:C	1282	3752	205078	5140	14978	817850
1:25584976:G:A	4427	12748	701630	5140	14990	817850
1:25674785:C:T	2849	8169	456051	5140	14950	816242
1:25753638:C:T	2859	8135	455362	5140	14958	815796
1:25760920:C:T	2859	8156	455203	5140	14964	813176
1:25768937:A:G	2858	8169	457786	5140	14982	817850
1:25888240:A:G	186	488	31613	5140	14996	817850
1:26015780:G:A	474	1237	77017	5140	14970	816960
1:26045251:G:A	496	1306	80675	5140	15002	815654
1:26343112:T:C	4299	12524	684966	5140	14972	817252
1:26450009:C:T	883	2381	143948	5140	14980	817850
1:26521140:G:A	956	2575	154906	5140	14996	817850
1:26619649:C:T	1449	4357	223635	5140	14970	814332
1:26741544:A:G	1785	5304	279205	5140	14992	817850
1:26803430:T:C	1289	3645	205719	5140	14992	815762
1:26884864:G:A	1393	3797	215699	5140	14968	817850
1:27067417:G:A	1144	2892	164863	5140	15002	814514
1:2709164:C:A	1683	4777	268840	5140	14972	817850
1:27138393:C:T	405	1152	66210	5140	14994	817850
1:27285195:C:T	403	1142	65458	5140	15002	817850
1:27971092:A:G	85	234	12588	5140	14996	817850
1:28749184:A:G	91	157	11884	5140	14990	815966
1:29345027:T:G	3607	10848	571045	5140	14986	816464
1:2996602:T:C	3942	11188	613753	5140	14974	796158
1:30265652:T:C	4623	13281	731161	5140	14976	817114
1:30330967:C:T	1345	3746	203445	5140	14930	804414
1:30431560:G:A	3656	10608	569752	5140	14952	817850
1:30432219:T:C	3657	10605	569992	5140	14944	817850
1:30627712:C:T	3561	10781	562784	5140	14956	817850
1:3091587:C:T	1152	3466	180243	5140	14980	813482
1:30925952:G:T	4348	12995	699439	5140	14996	813308
1:31045509:A:G	4066	11782	639778	5140	14964	807114
1:31251723:A:G	87	235	14683	5140	15012	817850
1:31831870:C:A	881	2440	141399	5140	14970	815960
1:31883925:T:C	2221	6198	346880	5140	14964	811740
1:32062066:G:T	2481	6828	376952	5140	14962	801848
1:32135773:A:G	1788	5400	288565	5140	14966	808432
1:32139635:C:T	3016	8489	469982	5140	14950	816720
1:32152518:C:T	2994	8987	470951	5140	14964	817850
1:32371442:C:T	291	816	48125	5140	15004	817428
1:3259183:A:G	505	1541	75487	5140	15006	794678
1:33531257:C:T	50	149	8606	5140	15008	817850
1:33766221:G:A	98	326	15764	5140	14980	812280
1:33786878:G:A	214	781	38071	5140	14990	816894
1:33987778:T:C	1165	3196	182481	5140	14960	810382
1:34039844:A:G	1396	3913	217959	5140	14972	817400
1:34151260:T:C	690	1810	106517	5140	14990	817850
1:34173820:C:T	4274	12975	681784	5140	14996	817850
1:34248064:G:A	603	1848	98954	5140	14982	817850
1:34339953:C:A	194	536	31279	5140	14994	813322
1:34424491:A:C	1670	5004	259499	5140	14966	816998
1:34478484:G:T	910	2616	138170	5140	14988	802158
1:34604567:C:T	2424	6954	370767	5140	14940	799062
1:34984805:C:T	286	862	39823	5140	15010	814718
1:34989237:G:A	1323	3715	208172	5140	14978	817850
1:35289039:G:A	2730	8005	430088	5140	14962	815342
1:35341982:T:G	2678	7812	433806	5140	14952	795076
1:35413071:G:A	129	393	18570	5140	15006	816784
1:35679187:G:T	364	1134	58896	5140	14956	816348
1:35687815:T:C	427	1334	66068	5140	14994	817850
1:35908451:T:C	122	549	19802	5140	15010	817010
1:36283954:A:G	387	1201	59461	5140	14980	817400
1:36579458:A:G	319	830	52162	5140	14982	817850
1:3669356:G:A	48	179	9986	5140	14996	817850
1:36904720:A:C	311	1015	53707	5140	15008	817850
1:36913124:T:C	72	245	10347	5140	14984	814444
1:37155360:T:C	1883	5592	289131	5140	14958	810456
1:37202767:G:A	2957	8679	471819	5140	14982	804258
1:37242743:G:A	1216	3757	186096	5140	14988	817850
1:37509352:C:T	2456	6958	387588	5140	14930	814694
1:37744361:C:T	356	1317	53159	5140	15002	817850
1:37752707:G:A	238	812	40486	5140	14994	817850
1:37939173:T:C	2732	7594	429630	5140	14936	812824
1:37962756:A:C	446	1118	68810	5140	15014	812244
1:38028374:G:T	2265	6910	370168	5140	14966	817850
1:38029150:G:A	864	2893	142048	5140	14966	816776
1:38082122:G:A	1340	3736	211012	5140	14928	812106
1:38092723:C:T	2236	6650	346879	5140	14948	795654
1:38278579:C:T	1345	3599	214935	5140	14968	817674
1:38279987:T:C	1501	4699	240826	5140	14926	817850
1:38386727:G:A	2292	7099	372048	5140	14948	811816
1:38411445:G:A	1653	5410	265612	5138	14966	806220
1:38559352:A:G	1869	5846	290496	5140	14982	817850
1:38602073:C:A	501	1557	82759	5140	14968	817850
1:38616871:C:A	1290	3609	211979	5140	14974	816016
1:38624129:G:A	1289	3604	212640	5140	14964	817850
1:38721663:T:C	2693	7536	423894	5140	14948	812926
1:38994115:G:A	947	2812	156299	5140	14980	813894
1:39339682:T:C	2405	6731	377790	5140	14966	817818
1:40035686:C:T	1140	3703	186862	5140	14988	817728
1:40035928:G:T	995	3054	160593	5140	14998	815308
1:40064961:G:A	1130	3680	184408	5140	14984	817850
1:40069939:G:A	1550	4730	248708	5140	14976	815122
1:40160585:G:A	787	2677	133653	5140	14994	817850
1:40395195:A:G	1371	3698	212491	5140	14972	813998
1:40852382:T:G	236	656	39602	5140	14992	817558
1:4087708:T:G	799	2589	118052	5140	14944	798666
1:41101572:A:G	4057	11807	647775	5140	14972	815136
1:41176466:G:A	624	1843	98033	5140	14986	817802
1:41239511:A:G	1181	3458	185398	5140	14964	817850
1:41380440:C:T	3365	9799	529833	5140	14944	801768
1:41530871:T:C	2934	8644	461293	5140	14960	817850
1:41560235:C:T	2934	8630	460475	5140	14934	817712
1:41745035:C:T	597	1672	91729	5140	14962	809832
1:41745770:T:C	1119	3231	171023	5140	14914	796736
1:41748897:G:T	438	1131	66455	5140	14976	812294
1:41750648:C:A	1152	3150	180669	5140	14982	812740
1:41773502:C:T	1157	3165	182334	5140	14968	815310
1:4183006:A:G	1793	5647	290900	5140	14958	807938
1:41837173:C:T	796	2119	121365	5140	14948	805604
1:4193551:G:A	153	639	19958	5140	14968	811912
1:41952597:C:T	737	2045	111943	5140	14958	806672
1:42093015:C:T	2806	7937	445244	5140	14936	814970
1:42137311:T:G	135	514	23488	5140	14988	814302
1:42168539:C:T	226	763	34634	5140	14998	809530
1:42286930:G:A	106	277	18932	5140	14978	817850
1:42371414:T:C	2857	8208	458935	5140	14940	810062
1:42502281:A:C	3767	10931	597806	5140	14934	807532
1:4315204:G:T	2736	8159	440643	5140	14970	817850
1:43428757:A:G	1039	3049	169907	5140	14954	812182
1:43458458:C:T	753	2066	105476	5140	14986	800656
1:43645411:G:A	396	1218	57429	5140	14982	817850
1:43840982:C:T	172	408	26578	5140	14990	817398
1:44037685:G:A	1457	4348	245180	5140	14968	817850
1:44062154:C:T	2283	6351	353253	5140	14852	801174
1:44076019:G:A	3689	10711	571328	5140	14980	815472
1:44097530:T:C	3564	10301	551917	5140	14924	817396
1:44100084:G:A	3566	10342	551933	5140	14978	817294
1:44117006:G:T	1840	5142	284439	5140	14982	817850
1:44129779:A:G	3623	10452	559690	5140	14954	817850
1:44198531:A:G	1614	4585	253390	5140	14982	816050
1:44229597:G:A	3853	11038	598250	5140	14978	816736
1:44319373:G:A	4100	11708	640895	5140	14980	817850
1:44373409:A:G	445	1498	75659	5140	14974	816016
1:44379957:G:A	4325	12315	677234	5140	14950	815502
1:4444539:G:T	1172	3317	185892	5140	14954	808536
1:4449204:A:G	235	654	33136	5140	14954	816796
1:44508195:A:C	4099	11656	631997	5140	14986	796870
1:44558672:A:G	227	691	35540	5140	15006	813322
1:4559901:T:C	2471	7052	383421	5140	14964	807168
1:45803413:A:G	358	1233	61257	5140	14988	809774
1:45810865:G:A	403	1276	66361	5140	14978	817850
1:46024454:G:A	2398	6987	371994	5140	14992	810584
1:46073489:G:A	2434	7060	379562	5140	14942	815472
1:46084383:G:T	1154	3556	191822	5140	14970	817292
1:46146812:A:G	1183	3635	197014	5140	14938	817444
1:46229073:G:A	513	1315	77138	5140	14994	816862
1:46487552:G:A	2260	6519	354557	5140	14916	817642
1:46505147:A:G	3611	10620	575330	5140	14970	817450
1:46747301:T:C	1516	4147	255472	5140	14946	816878
1:46930432:C:T	130	302	19515	5140	14986	813336
1:46990457:G:A	3881	11174	600666	5140	14948	805312
1:47179310:A:G	3888	11595	623825	5140	14982	817850
1:47693220:A:G	2809	8662	444540	5140	14912	814380
1:47952274:C:T	2215	6451	339966	5140	14958	803302
1:48254782:C:T	1180	3737	179203	5140	14984	815384
1:48549313:G:A	908	2557	138333	5140	14956	815750
1:48627454:C:T	95	245	13965	5140	15016	817850
1:49070646:T:C	931	2435	151464	5140	15004	816994
1:49089197:A:G	3086	8993	490811	5140	14986	812176
1:49438005:G:A	3273	9437	520280	5140	14940	816890
1:49589847:A:G	3119	9032	490900	5140	14970	805234
1:50559820:C:T	3192	9208	496094	5140	14978	808686
1:50572096:C:A	1200	3448	187363	5140	14952	814158
1:50582172:A:C	1845	5484	291721	5140	14944	816262
1:50907438:T:C	2475	6581	384635	5140	14932	810986
1:50909985:G:A	481	1217	75820	5140	14996	817598
1:50991452:T:C	75	294	12362	5140	14988	816934
1:51173603:C:T	448	1216	72709	5140	14978	817300
1:51298205:C:T	119	295	17042	5140	15002	812104
1:51546140:T:G	106	377	17506	5140	15002	817850
1:5170712:A:G	519	1599	85864	5140	14996	817850
1:51859242:C:T	369	1138	60942	5140	15006	817850
1:53030823:G:A	785	2345	120900	5140	14980	814648
1:53259950:G:T	1168	3232	180830	5140	14970	810294
1:5354844:C:T	2038	5950	313712	5140	14976	809956
1:53695882:T:C	1165	3042	181981	5140	14982	813922
1:53845440:T:C	4497	12983	718366	5140	14990	815208
1:53891894:C:T	502	1389	78743	5140	14946	811576
1:53978119:A:G	4346	12494	694378	5140	14990	817850
1:54111733:T:C	3223	9370	520422	5140	14976	816224
1:54119578:G:A	1636	4787	261355	5140	14936	810534
1:54120873:C:T	2884	8263	458953	5140	14904	816020
1:54195018:A:G	3395	9998	533228	5140	14982	798786
1:54273279:T:C	81	207	12175	5140	15014	817850
1:54320337:A:G	234	615	38538	5140	15006	817850
1:54572243:C:A	2217	6323	342954	5140	14938	815040
1:54668278:A:G	2142	6217	342200	5140	14894	815382
1:54673097:C:T	731	2240	120531	5140	14988	816886
1:54673943:C:T	4699	13656	753916	5140	14964	817338
1:54696743:A:G	1673	4660	262766	5140	14992	816932
1:54742618:A:G	2972	8503	452506	5140	14958	797256
1:54992939:T:C	1435	4113	231362	5140	14978	817850
1:55099959:C:A	1399	4161	216350	5140	14984	814540
1:55103945:A:G	1963	5920	308359	5140	14976	817850
1:55499156:C:T	994	2671	152519	5140	14980	815938
1:55504650:G:A	3361	9597	533016	5140	14972	817850
1:55512995:G:A	261	838	40344	5140	14980	817850
1:55590465:C:T	199	832	30812	5140	15002	817682
1:55808143:C:T	4506	13169	722624	5140	15000	816318
1:56108604:A:G	1437	3792	221948	5140	14978	809236
1:56112774:C:T	3044	9133	480553	5140	14974	807658
1:56116505:C:T	127	347	20018	5140	15012	817850
1:56179614:C:T	2722	7902	441835	5140	14974	816908
1:56292340:G:A	2551	7172	398384	5140	14966	806774
1:56292866:C:T	2795	7820	436097	5140	14948	806980
1:56636881:C:T	1904	5595	296013	5140	14956	810186
1:56905524:G:A	4592	13537	731361	5140	14974	814758
1:56906274:G:A	4584	13538	728996	5140	15008	812636
1:56907720:G:A	2786	8192	437614	5140	14972	802936
1:56960123:C:T	89	474	13061	5140	14994	812566
1:56962821:A:G	480	1321	75826	5140	14998	817850
1:56965664:C:T	483	1336	75169	5140	14994	816926
1:56966350:A:G	483	1341	75469	5140	14992	817850
1:56968477:C:T	1271	3449	195172	5140	14996	809336
1:56972353:G:A	493	1352	75688	5140	14968	814504
1:57015668:A:G	613	1906	100285	5140	14992	817850
1:57016131:A:C	483	1351	73784	5140	14972	810292
1:57126919:C:T	593	1815	94045	5140	14982	817426
1:57231991:G:A	1188	3033	183405	5140	14986	814394
1:57241867:C:T	3662	10636	584689	5140	14958	811392
1:57243454:T:C	2108	6203	341620	5140	14950	817850
1:57269521:A:G	2325	6457	360771	5140	14962	808436
1:57407484:C:T	1716	4852	268873	5140	14954	817568
1:57422484:C:T	4974	14510	793662	5140	15012	817850
1:57656611:A:G	120	362	20512	5140	15012	815048
1:57708088:C:T	183	482	29183	5140	15000	816782
1:57966528:G:A	4798	13860	750563	5140	15000	805354
1:58087310:G:A	87	310	14825	5140	14996	813806
1:58099707:A:G	2844	8300	450907	5140	14972	816504
1:58109829:C:T	2843	8285	452094	5140	14944	816496
1:58319828:T:G	279	825	42430	5140	15002	800426
1:58350805:C:T	200	540	25492	5140	15014	804546
1:58367236:A:G	1538	5086	255191	5140	14966	817850
1:58697657:C:T	62	224	9236	5140	15008	816764
1:58757915:T:C	4859	14172	771210	5140	15000	817850
1:58934155:A:G	4840	14274	773250	5140	15004	815774
1:59162148:T:C	2022	5653	335037	5140	14956	817850
1:59325626:T:C	133	496	20452	5140	15006	817850
1:59342665:C:A	2526	7594	395893	5140	14962	796742
1:59471631:A:G	909	3093	141852	5140	14988	814374
1:59483320:A:C	910	3097	141050	5140	14982	809734
1:59653742:A:G	1448	4082	233563	5140	14964	804026
1:59685919:G:A	1878	5302	297336	5140	14970	796940
1:59690602:G:A	1512	4149	239457	5140	14990	793754
1:60084516:G:A	498	1447	72866	5140	14966	817850
1:60549059:G:T	802	2668	124047	5140	14982	812118
1:60691588:G:A	516	1491	81860	5140	14968	808270
1:61205469:T:C	119	387	18943	5140	15010	817850
1:61417729:G:T	586	1673	90745	5140	14986	815854
1:61455134:A:G	250	719	34684	5140	15012	805744
1:61620496:A:G	4910	14435	778443	5140	15010	814710
1:61873677:T:G	2412	7070	380868	5140	14960	817850
1:61894902:A:G	2450	7258	384430	5140	14968	812474
1:62594677:T:C	2243	6511	358481	5140	14966	817850
1:62658647:C:T	672	1960	98993	5140	14952	804612
1:62782860:T:C	216	739	39627	5140	14994	817850
1:62912919:C:T	1810	4904	288876	5140	14982	816420
1:62920008:A:G	1812	4893	288954	5140	14956	816382
1:62931632:C:A	3303	9895	523322	5140	14978	814142
1:62950858:C:T	1821	4937	290127	5140	14958	817850
1:62957030:G:A	1811	4903	288794	5140	14978	816274
1:63025942:G:T	3320	10036	526331	5140	14952	817850
1:63049819:G:A	1811	4894	289172	5140	14942	817622
1:63094207:A:G	1808	4897	289022	5140	14978	817526
1:63107526:C:T	1807	4903	289018	5140	14980	817510
1:63128081:C:T	3320	10047	527295	5140	14978	816872
1:63145439:G:A	1789	4865	285351	5140	14962	815404
1:63191777:C:T	1076	3021	178271	5140	14978	817850
1:63199936:G:T	3062	9024	477883	5140	14970	806520
1:63586973:G:T	738	2442	121155	5140	14986	817850
1:63591129:A:G	1167	3632	189673	5140	14970	817850
1:63733119:T:C	193	681	34181	5140	15010	815620
1:63820276:G:A	737	2094	113745	5140	14986	812736
1:64098065:T:C	1326	4088	205685	5140	14966	803164
1:64108771:T:C	1030	3003	162391	5140	14964	817850
1:64868352:G:A	477	1647	73996	5140	14966	817850
1:65010606:T:G	220	626	33548	5140	14990	810516
1:65229299:T:C	643	1914	99915	5140	14936	815266
1:6530189:G:A	640	1980	103660	5140	14964	817850
1:65314212:C:A	65	159	9806	5140	14990	812620
1:65329100:C:T	1179	3898	181602	5132	14908	813508
1:65515533:A:G	214	523	30187	5140	14980	815160
1:6577871:C:T	4565	13266	720835	5140	14984	813504
1:65799440:C:T	3076	8466	488370	5140	14968	816382
1:65815659:C:T	3146	9051	492127	5140	14962	817850
1:65816567:A:G	3154	9087	491768	5140	14976	816138
1:65911607:T:C	3203	9038	509328	5140	14972	811820
1:65942266:T:C	2399	6825	386982	5140	14950	817850
1:65979280:T:C	406	1323	65304	5140	14990	815274
1:66050997:A:G	1061	3334	159274	5140	14950	802900
1:66073361:G:A	846	2353	139436	5140	14982	816428
1:66089782:C:T	1925	5864	308688	5140	14952	817850
1:66099013:C:A	847	2357	140231	5140	14980	817806
1:66102257:G:A	1889	5827	302981	5140	14972	817850
1:66105944:C:T	1912	5898	306406	5140	14954	817850
1:66161461:T:C	3260	9146	514444	5140	14972	817850
1:66169679:G:A	3269	9273	516603	5140	14962	817850
1:66171001:C:A	3385	10238	526806	5140	14968	794304
1:66279125:A:G	4031	11678	641439	5140	14960	817850
1:66310865:T:C	634	2195	106159	5140	14990	817850
1:66313994:G:T	2866	8543	452514	5140	14922	809850
1:6631431:C:T	4478	12907	712256	5140	14964	817850
1:66520998:A:G	4909	14316	777836	5140	15002	815692
1:66689109:A:G	1082	2655	166602	5140	14974	817850
1:66762466:T:C	2954	8586	470239	5140	14968	817850
1:6683240:G:A	1805	5397	288851	5140	14954	812510
1:66991346:T:C	1118	3218	172889	5140	14966	812326
1:67046126:C:A	1530	4596	245069	5140	14952	813978
1:67123057:A:G	2939	8405	453540	5140	14958	809650
1:67418027:C:T	3755	11034	593769	5140	14988	815190
1:67510474:A:G	3670	10632	575514	5140	14972	802622
1:67597119:G:A	4360	12595	695315	5140	14984	817850
1:67600101:C:T	4353	12592	691860	5140	15004	813960
1:67635950:G:A	1787	5170	287731	5140	14968	816460
1:67636900:A:G	4528	13033	721763	5140	14984	816676
1:67670755:C:T	1559	4348	247431	5140	14986	817222
1:67675516:C:T	1559	4351	249212	5140	14978	817850
1:67681669:T:G	2294	6498	364733	5140	14958	817850
1:67702526:T:G	334	852	51526	5140	15006	817850
1:67705958:G:A	351	950	54749	5140	14998	817850
1:67725120:C:A	1560	4423	250853	5140	14952	807834
1:67726104:T:C	366	996	56026	5140	14996	817850
1:67731368:T:C	374	962	55982	5140	15006	812552
1:67731614:G:A	1337	3704	207546	5140	14968	804528
1:67739028:G:T	1338	3705	208414	5140	14956	806786
1:67747415:A:C	1688	4804	261129	5140	14992	802276
1:67747436:G:A	1688	4809	261158	5140	14984	802282
1:67753508:C:T	2882	8125	451302	5140	14972	817850
1:67760140:T:C	2402	6676	381658	5140	14948	817850
1:67787715:G:A	857	2204	132542	5140	14982	799444
1:67790598:T:C	872	2552	133199	5140	14992	808958
1:67798445:T:C	859	2519	132383	5140	14992	814450
1:67806432:A:G	4219	12284	668889	5140	14992	814082
1:67820194:C:T	4235	12340	674682	5140	14964	814646
1:67822377:A:G	3966	11415	628742	5140	14956	814608
1:67934430:G:A	526	1561	77308	5140	14996	814708
1:68105453:A:G	236	965	36477	5140	15008	812320
1:68404320:G:T	132	318	21126	5140	15006	809774
1:68635075:T:C	1150	3010	179431	5140	14976	817850
1:68635390:T:C	1151	3022	179154	5140	15008	817850
1:68647716:T:C	2049	6233	327600	5140	14984	817850
1:68657510:T:C	3194	9656	506933	5140	14960	815218
1:68700368:G:A	170	856	28967	5140	14982	816054
1:68927513:T:C	908	2746	143096	5140	14980	816616
1:6905711:G:A	65	194	10923	5140	15014	817850
1:69164022:G:A	213	628	35119	5140	15006	809462
1:69166566:A:G	210	618	33614	5140	14996	807072
1:69369837:G:T	4653	13297	739274	5140	14978	816290
1:69427576:A:C	483	1651	76854	5140	14986	817344
1:69579252:G:A	3169	9769	505297	5140	14970	815714
1:69684997:T:C	817	2184	127742	5140	14980	817850
1:69788482:T:G	1194	4191	182463	5140	14962	797206
1:70207079:T:G	3525	10276	548308	5140	14942	813756
1:70335682:T:C	2517	7102	395898	5140	14954	817850
1:70355981:A:G	275	802	39694	5140	15008	817850
1:7055024:C:T	629	2007	103008	5140	14996	816982
1:70887099:A:G	1833	5595	290416	5140	14958	802626
1:70921173:G:A	1659	4849	267484	5140	14974	817850
1:7092782:T:G	1416	4181	211555	5140	14978	806126
1:70995562:G:A	1898	5792	309233	5140	14976	806112
1:71057153:C:T	2113	5637	320912	5140	14948	808814
1:71073921:A:G	381	1034	60681	5140	14996	817850
1:71426569:T:C	4341	12934	685140	5140	15000	817224
1:71801039:A:C	1078	3007	170769	5140	14980	814788
1:71819148:A:G	299	778	40289	5140	15002	802756
1:71907540:C:T	567	1587	91052	5140	14982	817850
1:71929289:T:C	4037	11582	632576	5140	14964	808212
1:72114787:G:A	2531	7077	397487	5140	14924	813216
1:72134585:G:A	2810	8146	449064	5140	14924	815822
1:72274473:C:A	157	415	24865	5140	14932	817850
1:72392635:T:G	62	320	13079	5140	14996	817850
1:72444128:A:G	775	1833	113610	5140	14974	814410
1:72463133:C:T	888	2153	130648	5140	14942	812958
1:72516287:T:C	2551	6994	412331	5140	14918	812250
1:72523179:A:G	150	361	31100	5140	14956	817850
1:72554093:C:T	2934	8359	473931	5140	14964	817850
1:72588119:A:G	1407	4068	210673	5140	14940	808318
1:72610879:G:T	2378	7205	370455	5140	14930	813436
1:72632885:A:G	498	1521	81070	5140	14986	815360
1:72634912:A:G	320	780	38011	5140	14986	795264
1:72635996:C:A	726	1986	111757	5140	14972	817850
1:72735458:T:C	2605	7195	418965	5140	14880	811202
1:72749848:T:C	4109	11880	647947	5140	14966	817692
1:72751185:T:C	3134	9392	490573	5140	14982	817850
1:72812440:G:A	3135	9377	490301	5140	14952	817850
1:72823713:C:T	3118	9303	485991	5140	14962	817850
1:72828183:T:C	904	2668	146282	5140	14934	814784
1:72837239:T:C	2743	8264	421820	5140	14974	795448
1:72837490:C:T	3117	9174	485060	5140	14850	816902
1:72838529:A:G	4143	12418	653139	5140	14980	813850
1:7292229:T:C	3054	9183	492381	5138	14956	811634
1:72945666:C:T	1820	5170	295681	5140	14956	813766
1:73517427:A:C	59	133	6338	5140	14988	806612
1:73768366:C:A	1736	5523	283791	5140	14952	817480
1:73899742:A:G	2637	7146	406792	5140	14936	814184
1:74054060:C:T	4596	13313	732262	5140	14968	814490
1:74082375:T:C	3213	9061	506416	5140	14958	810524
1:74083035:C:T	1321	4088	216386	5140	14970	815004
1:74110649:G:A	4444	12774	704689	5140	14980	817620
1:74385848:C:T	457	1541	68029	5140	14914	816612
1:74991644:A:G	2926	8705	468734	5140	14974	817850
1:74993318:A:G	2867	8458	460350	5140	14950	815556
1:74995225:C:T	2863	8432	459035	5140	14964	816216
1:75002193:G:A	2864	8438	458745	5140	14958	815964
1:75003500:G:A	2864	8406	458726	5140	14950	815958
1:75006720:T:C	2864	8419	458525	5140	14962	815392
1:7521585:C:T	2697	7681	419461	5140	14986	817850
1:75235317:T:C	3603	10257	575903	5140	14946	817850
1:7528846:C:T	1416	4044	219196	5140	14944	810140
1:75770625:C:T	2724	7846	429044	5140	14952	817850
1:75842193:T:C	228	419	27324	5140	14990	795764
1:75913826:C:T	372	1233	57548	5140	14990	817850
1:76106675:T:C	3576	10582	566081	5140	14968	817850
1:76137606:T:C	1567	4394	251754	5140	14982	817344
1:76161889:T:C	1563	4380	251483	5140	14976	817256
1:76216330:T:C	1541	4375	248798	5140	14992	816870
1:76463072:T:C	497	1802	81364	5140	14982	817046
1:76484014:G:T	2654	7325	410645	5140	14928	817850
1:76599096:A:C	269	803	44634	5140	15000	816286
1:7664050:C:T	733	1831	108910	5140	14946	811350
1:76771276:A:G	486	1481	67888	5140	14978	813946
1:76772075:A:G	4341	12399	697578	5140	14946	816732
1:76839536:C:T	2184	6273	340345	5140	14944	815228
1:77126373:C:A	240	1039	34622	5140	14988	814796
1:77148971:T:G	74	178	10884	5140	15008	815832
1:77453593:C:T	3099	9495	495140	5140	14942	803042
1:77559860:G:A	4892	14335	778992	5140	14976	817850
1:77713434:G:A	801	2268	130551	5140	14958	815934
1:77726241:C:T	1169	3427	187440	5140	14972	812420
1:77815425:C:A	361	867	57451	5140	15012	817220
1:7794289:A:G	3261	9617	516015	5140	14960	796828
1:77945635:G:A	952	2897	152998	5140	14986	813826
1:77989923:T:C	2305	6294	363542	5140	14974	817850
1:78092479:C:T	2140	5936	336890	5140	14970	817850
1:78412779:C:A	200	654	28359	5140	14968	815844
1:78446761:G:A	2001	5457	310529	5140	14964	811556
1:78450517:C:A	621	1825	96570	5140	14968	801208
1:78463868:T:C	2001	5446	309932	5140	14984	811524
1:78623626:C:T	675	1946	114759	5140	14990	817850
1:78678130:A:G	2461	7011	382184	5140	14968	806438
1:78819945:G:T	749	2259	110827	5140	14978	803856
1:78825912:C:T	5018	14685	799361	5140	15004	816676
1:78977715:C:T	1256	3719	200843	5140	14974	807914
1:78987302:T:C	1367	3903	211787	5140	14980	799376
1:79093818:A:G	1688	5158	261792	5140	14952	816194
1:79176868:C:T	4231	12534	668849	5140	14986	815866
1:79227956:C:T	3565	10602	558399	5140	14982	810094
1:79238015:T:C	1719	5276	265541	5140	14964	817850
1:79256105:C:T	4082	12029	643733	5140	14956	817850
1:79261383:A:G	1761	5238	273277	5140	14986	817850
1:79481653:G:A	769	2849	116870	5140	14970	817324
1:80000648:G:T	70	232	10082	5140	14988	817542
1:80134123:C:T	959	3365	153023	5140	14996	817850
1:8022197:G:T	847	2582	141345	5140	14996	817206
1:80243001:A:G	2681	8084	415811	5140	14964	817850
1:8042826:G:T	894	2752	144966	5140	14980	817224
1:8046672:C:A	868	2674	144065	5140	14964	817850
1:80477880:T:C	1384	4006	214276	5140	14972	817850
1:80734581:C:T	3356	9962	512967	5140	14966	801072
1:80839278:T:C	1510	4065	245065	5140	14946	816310
1:80911114:G:A	52	167	8805	5140	14980	817622
1:8095500:T:G	913	2782	144634	5140	14970	811032
1:80974829:G:T	375	941	52788	5140	14974	817258
1:81334027:G:A	383	1250	61769	5140	14916	817850
1:8150638:T:C	875	2646	141738	5140	15002	809618
1:81674497:C:T	288	708	44905	5140	14986	813432
1:81755444:C:T	2171	6342	343381	5140	14968	806916
1:82237577:C:T	3443	10130	537926	5140	14992	801958
1:82247248:C:T	843	2577	134031	5140	14992	817850
1:82398544:C:T	1787	5380	288721	5140	14942	817202
1:8264112:C:A	1351	3824	206694	5140	14970	798360
1:82765052:T:C	305	899	47144	5140	14990	817850
1:8291827:T:C	110	280	18815	5140	15004	817850
1:82944571:G:A	3359	9781	535778	5140	14944	814184
1:83007788:G:A	93	315	14764	5140	14922	817850
1:83062933:C:A	1142	3465	182652	5140	14928	817222
1:83220434:C:T	600	1467	89790	5140	14954	816630
1:83220656:C:T	1700	5139	271183	5140	14930	813300
1:83311835:C:T	1614	4094	254592	5140	14966	817850
1:8338355:G:A	4786	14054	764041	5140	14996	817850
1:83489844:C:T	704	2061	117715	5140	14990	817850
1:8357221:C:T	3799	10947	606102	5140	14978	817850
1:84172192:A:G	703	2064	100249	5140	14944	807296
1:8422676:T:C	3312	9912	525018	5140	14942	817850
1:84254551:A:G	2943	8709	472805	5140	14950	817850
1:84254735:G:A	4400	13144	705617	5140	15000	817850
1:84314270:G:A	823	2206	126245	5140	14984	817580
1:84387632:T:G	2669	7915	444275	5140	14962	816938
1:8447722:C:T	3411	10095	536453	5140	14966	816690
1:8469789:C:T	1276	3799	200180	5140	14980	817850
1:84761348:T:C	4227	12459	670960	5140	14988	816628
1:84792973:G:T	4943	14386	784863	5140	15006	815184
1:8482078:C:T	2967	8559	477544	5140	14970	816896
1:8485904:T:C	1254	3761	198597	5140	14970	813048
1:84868961:T:C	5026	14389	797888	5140	15004	817850
1:8488565:A:G	1741	4885	279381	5140	14980	813014
1:8489302:C:T	2983	8565	478886	5140	14960	815556
1:8490603:T:C	4234	12390	676639	5140	14992	817850
1:8495590:A:G	1740	4881	277492	5140	14974	808328
1:8495945:T:C	1740	4896	277442	5140	14982	808242
1:8504421:C:A	2972	8593	469850	5140	14978	799112
1:85226299:T:C	3719	11291	581950	5140	14988	809778
1:85226813:G:A	615	2062	97167	5140	14990	817850
1:8526142:G:A	3276	9402	523407	5140	14966	817850
1:85290409:T:C	1006	2779	159787	5140	14972	817850
1:85311192:C:T	615	1899	92245	5140	14978	817850
1:85466337:T:C	4121	12059	660987	5140	14996	814760
1:85746993:C:T	444	1169	69178	5140	15000	815562
1:85768379:C:A	945	2751	145116	5140	14950	808952
1:85772009:G:A	2128	6427	342351	5140	14952	817850
1:85779606:G:A	277	819	42903	5140	14992	799786
1:85793746:G:A	1922	5373	307007	5140	14976	814926
1:85845998:G:T	1971	5441	312912	5140	14968	815910
1:85915183:T:C	1033	2997	160031	5140	14974	812634
1:86125753:A:G	1456	4238	231766	5140	14956	817580
1:86330770:C:T	903	2571	137575	5140	14886	817062
1:86487914:C:A	1557	4103	237526	5140	14962	815102
1:8654764:G:A	970	2945	153881	5140	14992	815386
1:86669282:A:G	3558	10113	556215	5140	14912	812818
1:86707583:T:G	225	647	31131	5140	14998	806468
1:86731429:G:A	112	238	15561	5140	15002	817054
1:86736892:T:C	359	1088	63033	5140	15000	817850
1:86910264:T:C	4447	13030	696026	5140	15000	808994
1:8701288:C:T	1862	4935	294530	5140	14976	814526
1:87045516:G:A	69	146	8692	5140	14992	814636
1:87051201:C:T	1810	5044	272992	5140	14948	812584
1:8759554:T:C	1407	4244	223518	5140	14990	817850
1:87613358:T:C	3119	8790	491883	5140	14966	817850
1:87633477:C:T	4405	12711	699466	5140	14980	816612
1:87705031:A:G	1108	3337	169150	5140	14996	817850
1:87779217:G:T	909	2634	151952	5140	14988	817190
1:88064857:G:A	742	2323	105466	5140	14966	807728
1:88156923:G:A	798	2034	121224	5140	14966	802786
1:88173984:T:G	226	667	38825	5140	14998	816058
1:88239608:G:A	195	526	29320	5140	15002	806634
1:88416590:T:C	490	1559	76360	5140	14988	796912
1:88429024:C:A	1216	3721	197099	5140	14956	817850
1:88625636:A:C	1828	4946	275294	5140	14958	808236
1:88651771:C:A	3105	9208	502945	5140	14966	810824
1:88729683:C:T	157	423	24653	5140	14972	816362
1:88782377:A:G	3891	11118	615786	5140	14924	816228
1:88802012:A:G	865	2657	141889	5140	14980	817850
1:89123443:C:T	3001	8979	475163	5140	14988	817850
1:89146234:C:A	2864	8583	454186	5140	14950	817850
1:89151598:T:G	2085	5979	332937	5140	14970	811198
1:89271574:T:C	2792	8260	443296	5140	14954	817850
1:89344256:G:A	2781	8243	439725	5140	14974	810880
1:89360520:T:G	1957	5717	313681	5140	14968	815432
1:89474818:A:G	1671	4560	267573	5140	14984	817850
1:8978514:A:G	1635	4830	256503	5140	14966	816842
1:89844752:C:A	1856	5416	295257	5140	14956	811966
1:90022796:A:G	2777	8207	438261	5140	14844	814602
1:90025519:C:A	2524	7609	399054	5140	14962	817404
1:90112431:G:T	2764	8243	444777	5140	14922	816214
1:9011627:G:A	508	1375	80235	5140	15002	812874
1:90337025:A:G	904	2514	147614	5140	14996	816642
1:90343951:A:G	1001	2797	161412	5140	14974	803478
1:90539764:C:A	2286	6700	360538	5140	14968	817850
1:90646872:G:A	1206	3455	180609	5140	14984	797514
1:90943907:A:G	759	2311	123260	5140	14960	817850
1:91135864:A:C	2892	8325	456771	5140	14972	811986
1:91191582:A:G	1137	3294	189008	5140	15000	817850
1:91247345:C:T	1974	6066	321476	5140	14938	813406
1:91252863:G:A	1979	6089	322347	5140	14952	814580
1:91346792:T:C	4423	12969	708865	5140	15000	812830
1:9151325:C:T	740	2031	112916	5140	15006	815582
1:91530305:C:T	1028	2749	160330	5140	14944	815680
1:9154622:C:T	109	312	17369	5140	14982	817708
1:91986482:G:A	1128	3273	180135	5140	14994	816378
1:92009789:T:G	135	297	20398	5140	14998	817850
1:92021464:C:T	2510	7321	407628	5140	14958	814470
1:9205332:C:A	436	1223	73777	5140	14986	806228
1:92068967:A:G	825	2215	128844	5140	15012	810368
1:92169004:C:T	1146	3260	179102	5140	14982	812514
1:92194322:C:A	3261	9511	511147	5140	14974	798978
1:92211020:G:A	67	182	9544	5140	15006	817850
1:92224067:C:T	1391	3814	205881	5140	14996	796244
1:9241839:G:A	359	897	56481	5140	14984	802528
1:92554283:G:A	145	374	24888	5140	14984	817850
1:92665899:A:G	1799	5332	289179	5140	14978	815938
1:92766438:G:A	138	430	23183	5140	15010	817850
1:92878407:C:T	148	446	23525	5140	14986	815144
1:92975464:C:T	782	2277	120379	5140	14980	813564
1:92993807:C:T	4106	12113	646631	5140	14972	814232
1:93073228:C:A	1326	3652	209201	5140	14940	817850
1:93148377:C:T	1327	3671	209505	5140	14970	817850
1:9317604:C:T	729	2273	109424	5140	14986	795308
1:93343282:A:G	3228	9659	516433	5140	14964	817672
1:93401837:A:G	1912	5298	301584	5140	14964	817850
1:93426167:G:A	236	813	32082	5140	14996	812540
1:9355472:A:C	3898	11513	613599	5140	14956	811370
1:9408959:A:C	361	903	54428	5140	14966	807912
1:9438540:T:C	860	2485	136592	5140	15010	804718
1:94393310:T:C	94	279	16689	5140	15008	817850
1:9441949:C:A	2217	6469	344446	5140	14920	810178
1:94462769:G:A	314	940	47641	5140	14994	815862
1:94553438:C:T	2808	8114	444555	5140	14954	817850
1:94575308:T:C	2030	6148	327532	5140	14984	817850
1:94611300:A:G	461	1270	66969	5140	15006	817850
1:94674726:T:C	1431	3714	213303	5140	14976	801992
1:94721660:T:C	1325	4257	216246	5140	14988	800820
1:95070041:T:C	4155	12366	657188	5140	14984	817850
1:95081445:C:T	2010	5599	326929	5140	14974	817850
1:95297449:G:A	274	896	47659	5140	14990	817850
1:95334187:C:T	349	1178	54167	5140	15002	813820
1:95515637:T:G	2592	7896	407043	5140	14968	812262
1:95549536:C:T	2206	6594	346695	5140	14968	817780
1:95692310:G:A	3067	9143	491722	5140	14952	815414
1:95697529:A:C	4702	13676	747195	5140	15000	812622
1:95787223:T:C	149	547	22234	5140	15010	814238
1:95921697:G:A	1195	3677	189309	5140	14982	812812
1:96025546:G:A	1508	4264	238769	5140	14970	809906
1:96145968:A:G	2582	7925	412668	5140	14980	817850
1:96169760:G:A	2473	7383	390631	5140	14930	806002
1:96187319:G:A	4008	11786	638498	5140	14980	813458
1:96247835:G:A	3999	11773	634562	5140	14988	807198
1:96924097:C:T	3092	8798	483152	5140	14960	815134
1:96943994:T:C	3124	8877	489914	5140	14978	817850
1:96944797:A:C	3106	8804	485658	5140	14952	817850
1:97037083:T:C	1913	5225	294977	5140	14986	817850
1:97113915:T:G	918	2795	144694	5140	14980	817850
1:9713386:C:T	2028	6239	314283	5140	14914	817524
1:97164343:A:G	891	2741	141783	5140	14974	817850
1:97442229:A:C	2252	6411	360112	5140	14978	814968
1:97802624:A:G	1383	3750	200761	5140	14980	799436
1:98375448:A:G	1696	4537	266434	5140	14948	802292
1:98404096:T:C	335	1181	56607	5140	15000	817850
1:98502934:G:T	4198	11927	662723	5140	14946	817850
1:98550411:T:C	4271	12331	670950	5140	14996	817476
1:98562260:T:C	4181	12038	656446	5140	14970	812728
1:98572382:G:A	1523	4137	247511	5140	14952	811754
1:98636199:A:C	422	1046	68066	5140	14978	809848
1:98687691:C:T	1375	3928	217885	5140	14942	817850
1:98752181:G:A	371	1005	60969	5140	14986	817142
1:98818716:C:T	1354	3960	216989	5140	14950	801480
1:98914635:T:C	1324	3897	214056	5140	14942	817360
1:99177253:G:A	1802	5281	292901	5140	14980	817850
1:99348836:A:G	521	1628	85939	5140	14984	817850
1:99386293:T:C	529	1610	85971	5140	14998	815846
1:99420368:C:A	3136	8970	491460	5140	14930	813984
1:99463210:G:A	169	424	23770	5140	14918	816438
1:99524047:A:G	4712	13680	757463	5140	14976	817850
1:99589379:C:T	3616	10639	578045	5140	14972	808654
1:99782957:C:A	2292	6535	357669	5140	14920	798080
10:100127551:G:A	190	555	29720	5140	14996	817850
10:100156853:T:C	1810	5223	279404	5140	14954	817850
10:100165997:C:T	1716	5307	271227	5140	14972	813924
10:100217808:C:T	2235	6582	352196	5140	14922	811158
10:100291176:C:T	258	678	41882	5140	15000	817850
10:100300182:C:T	1824	5226	288610	5140	14966	815260
10:100580123:A:G	324	1116	54651	5140	15002	809624
10:100583915:C:T	4231	12464	674281	5140	14982	817560
10:100670906:A:G	345	1146	59396	5140	15000	815132
10:100682448:T:C	589	1871	100360	5140	14986	817572
10:10073544:G:A	2655	7283	421548	5130	14960	794686
10:101121718:A:G	448	1304	70522	5140	15010	809408
10:101274365:G:A	1918	6056	311691	5140	14974	817850
10:101278725:C:T	1439	4698	232129	5140	14978	817850
[truncated: 19,034 more rows]

## Sheet: Sheet 2 - depleted GWAS phenoty
Phenotype	Report first author	DOI
Alzheimer's disease	Lambert	10.1038/ng.2802
Atrial fibrillation	Lubitz	10.1161/CIRCULATIONAHA.116.024143
Breast cancer	Michailidou	10.1038/nature24284
Colorectal cancer	Schumacher	10.1038/ncomms8138
Diastolic blood pressure	Warren	10.1038/ng.3768
EOCAD	Theriault	10.1161/circgen.117.001849
Melanoma	Law	10.1038/ng.3373
Prostate cancer	Hoffmann	10.1158/2159-8290.CD-15-0315
Pulse pressure	Warren	10.1038/ng.3768
Short parental lifespan	Pilling	10.18632/aging.101334
Short parental lifespan	Timmers	10.7554/eLife.39856
Systolic blood pressure	Warren	10.1038/ng.3768

## Sheet: Sheet 3 - depleted GWAS phenoty
Variant	Association with depleted phenotype	VAF in MGRB	VAF in gnomAD	VAF in UKBB	VAF higher in MGRB vs gnomAD	VAF higher in MGRB vs UKBB
1:10566215:A:G	Negative	0.337549	0.325201	0.343917	MGRB	UKBB
1:108018847:C:T	Positive	0.823667	0.844071	0.827243	gnomAD	UKBB
1:109817590:G:T	Negative	0.228688	0.219365	0.221524	MGRB	MGRB
1:114448389:C:T	Positive	0.165434	0.174006	0.174902	gnomAD	UKBB
1:11852516:C:T	Positive	0.0577821	0.0596985	0.0558569	gnomAD	MGRB
1:120303055:C:T	Positive	0.0770728	0.0860115	0.0699584	gnomAD	MGRB
1:13885203:C:T	Negative	0.551811	0.542201	0.567015	MGRB	UKBB
1:14105298:G:A	Negative	0.344566	0.346298	0.347113	gnomAD	UKBB
1:145644984:C:T	Negative	0.36965	0.385088	0.369224	gnomAD	MGRB
1:151551320:G:A	Positive	0.703502	0.699679	0.693037	MGRB	MGRB
1:151763246:G:A	Positive	0.833074	0.858743	0.838389	gnomAD	UKBB
1:154404406:A:C	Negative	0.594163	0.557456	0.586781	MGRB	MGRB
1:154714006:G:A	Positive	0.855447	0.862239	0.854307	gnomAD	MGRB
1:154814353:C:T	Positive	0.306809	0.324207	0.316469	gnomAD	UKBB
1:154834183:G:A	Positive	0.55214	0.572079	0.562397	gnomAD	UKBB
1:154911689:G:A	Positive	0.364202	0.353371	0.359869	MGRB	MGRB
1:154991389:T:C	Positive	0.263424	0.255419	0.26575	MGRB	UKBB
1:159892088:G:A	Negative	0.425681	0.429039	0.417684	gnomAD	MGRB
1:160318940:A:G	Negative	0.500778	0.487376	0.511056	MGRB	UKBB
1:162162334:T:C	Negative	0.294942	0.297539	0.288077	gnomAD	MGRB
1:169591164:T:C	Negative	0.107393	0.102292	0.109581	MGRB	UKBB
1:170346164:C:T	Positive	0.222374	0.24031	0.223759	gnomAD	UKBB
1:170569689:G:A	Positive	0.435798	0.461713	0.444582	gnomAD	UKBB
1:177279412:G:A	Positive	0.517121	0.515372	0.518187	MGRB	UKBB
1:183081194:A:C	Negative	0.433074	0.427015	0.441117	MGRB	UKBB
1:193424164:T:C	Positive	0.245914	0.2678	0.251277	gnomAD	UKBB
1:195866450:T:G	Negative	0.171984	0.167692	0.167453	MGRB	MGRB
1:196059593:T:C	Positive	0.740661	0.737166	0.743325	MGRB	UKBB
1:196316761:C:T	Positive	0.176265	0.171612	0.164927	MGRB	MGRB
1:20030836:G:A	Positive	0.745525	0.748699	0.743883	gnomAD	MGRB
1:201872264:C:T	Positive	0.322374	0.31377	0.319269	MGRB	MGRB
1:203766331:A:G	Positive	0.157588	0.159215	0.159239	gnomAD	UKBB
1:208024820:C:T	Negative	0.101556	0.111615	0.100639	gnomAD	MGRB
1:217718789:C:T	Positive	0.26751	0.264431	0.253784	MGRB	MGRB
1:218027794:T:C	Negative	0.307004	0.292525	0.303632	MGRB	MGRB
1:222045446:G:T	Positive	0.360311	0.370395	0.362454	gnomAD	UKBB
1:222164948:A:G	Positive	0.197082	0.207855	0.193933	gnomAD	MGRB
1:22270907:C:T	Positive	0.608171	0.619557	0.620558	gnomAD	UKBB
1:227191011:A:G	Negative	0.154729	0.154206	0.151106	MGRB	MGRB
1:227254380:C:T	Positive	0.252822	0.257185	0.266195	gnomAD	UKBB
1:230188748:G:A	Positive	0.115804	0.113233	0.107472	MGRB	MGRB
1:237146379:A:G	Positive	0.8607	0.865274	0.858426	gnomAD	MGRB
1:242034263:A:G	Positive	0.0321012	0.0317418	0.0326345	MGRB	UKBB
1:243471192:A:G	Negative	0.539105	0.519973	0.533638	MGRB	MGRB
1:247696047:G:A	Negative	0.796887	0.7856	0.795184	MGRB	MGRB
1:25032168:G:A	Positive	0.249611	0.263277	0.249228	gnomAD	MGRB
1:38386727:G:A	Positive	0.445914	0.474913	0.458291	gnomAD	UKBB
1:38559352:A:G	Negative	0.363619	0.390202	0.355195	gnomAD	MGRB
1:41101572:A:G	Negative	0.7893	0.788605	0.794683	MGRB	UKBB
1:49070646:T:C	Positive	0.181128	0.16229	0.185392	MGRB	UKBB
1:50582172:A:C	Positive	0.358949	0.36697	0.357386	gnomAD	MGRB
1:56965664:C:T	Negative	0.0939689	0.0891023	0.0920145	MGRB	MGRB
1:57015668:A:G	Positive	0.119261	0.127134	0.12262	gnomAD	UKBB
1:59653742:A:G	Negative	0.281712	0.272788	0.290492	MGRB	UKBB
1:64098065:T:C	Negative	0.257977	0.273152	0.256093	gnomAD	MGRB
1:65010606:T:G	Positive	0.0428016	0.0417612	0.0413909	MGRB	MGRB
1:67934430:G:A	Positive	0.102335	0.104094	0.0948904	gnomAD	MGRB
1:77559860:G:A	Positive	0.951751	0.957198	0.952488	gnomAD	UKBB
1:81334027:G:A	Positive	0.0745136	0.0838026	0.0755261	gnomAD	UKBB
1:84172192:A:G	Negative	0.13677	0.138116	0.124179	gnomAD	MGRB
1:87633477:C:T	Negative	0.857004	0.848531	0.856546	MGRB	MGRB
1:89360520:T:G	Positive	0.380739	0.381948	0.384681	gnomAD	UKBB
1:9441949:C:A	Negative	0.431323	0.433579	0.425149	gnomAD	MGRB
1:95297449:G:A	Positive	0.0533074	0.0597732	0.0582735	gnomAD	UKBB
10:101345366:C:T	Positive	0.187354	0.194997	0.194911	gnomAD	UKBB
10:102604514:G:A	Negative	0.107977	0.102306	0.103073	MGRB	MGRB
10:104604916:T:G	Negative	0.090856	0.101559	0.0833378	gnomAD	MGRB
10:10499796:T:G	Positive	0.160819	0.16244	0.155827	gnomAD	MGRB
10:105324774:C:T	Positive	0.141051	0.16631	0.136757	gnomAD	MGRB
10:105340059:A:G	Negative	0.228405	0.216055	0.230103	MGRB	UKBB
10:105644736:T:G	Negative	0.509922	0.500668	0.503307	MGRB	MGRB
10:105671527:T:C	Negative	0.914981	0.900361	0.904347	MGRB	MGRB
10:114726843:G:A	Positive	0.138132	0.12737	0.129513	MGRB	MGRB
10:114773927:A:G	Positive	0.470428	0.468541	0.465685	MGRB	MGRB
10:116828824:T:G	Negative	0.292802	0.273164	0.290032	MGRB	MGRB
10:119621825:A:G	Positive	0.412451	0.395803	0.404351	MGRB	MGRB
10:120738290:C:T	Positive	0.193774	0.167068	0.180338	MGRB	MGRB
10:123093901:C:T	Negative	0.318093	0.317818	0.311698	MGRB	MGRB
10:123334930:G:A	Negative	0.402335	0.393058	0.404222	MGRB	UKBB
10:12488714:T:G	Positive	0.163548	0.148099	0.162579	MGRB	MGRB
10:22032942:A:G	Negative	0.726848	0.717403	0.724745	MGRB	MGRB
10:26043071:A:G	Positive	0.115759	0.108195	0.119183	MGRB	UKBB
10:26512375:C:T	Positive	0.133463	0.150676	0.130083	gnomAD	MGRB
10:30323892:G:A	Positive	0.437354	0.469356	0.448712	gnomAD	UKBB
10:32082658:T:C	Positive	0.278988	0.260579	0.288461	MGRB	UKBB
10:35150975:A:G	Positive	0.0840467	0.0785476	0.0837496	MGRB	MGRB
10:4011350:A:G	Negative	0.473099	0.460433	0.474098	MGRB	UKBB
10:44480811:T:G	Positive	0.671206	0.672483	0.667539	gnomAD	MGRB
10:44777188:C:A	Negative	0.123541	0.128442	0.126889	gnomAD	UKBB
10:53532468:T:C	Positive	0.534436	0.541656	0.538303	gnomAD	UKBB
10:5886734:C:T	Negative	0.408967	0.448845	0.42347	gnomAD	UKBB
10:5898224:G:A	Negative	0.602534	0.614484	0.603072	gnomAD	UKBB
10:75416789:A:G	Negative	0.148249	0.152937	0.147205	gnomAD	MGRB
10:75683793:G:A	Negative	0.168482	0.174032	0.168512	gnomAD	UKBB
10:76861680:T:C	Negative	0.421984	0.422959	0.412401	gnomAD	MGRB
10:80819132:A:G	Positive	0.596109	0.577854	0.571781	MGRB	MGRB
10:80845746:G:A	Negative	0.614786	0.6311	0.597893	gnomAD	MGRB
10:82170856:A:G	Negative	0.712646	0.687091	0.699311	MGRB	MGRB
10:82251514:T:C	Negative	0.290856	0.297517	0.287221	gnomAD	MGRB
10:8701219:G:A	Negative	0.324172	0.317854	0.327016	MGRB	UKBB
10:91002927:C:T	Positive	0.344942	0.342689	0.3376	MGRB	MGRB
10:96632253:T:C	Positive	0.567121	0.562066	0.5676	MGRB	UKBB
11:103673277:A:C	Negative	0.728988	0.72243	0.721311	MGRB	MGRB
11:10657739:C:T	Negative	0.660374	0.638136	0.642817	MGRB	MGRB
11:111171709:C:A	Negative	0.714397	0.722749	0.696794	gnomAD	MGRB
11:114337188:C:T	Positive	0.26537	0.272575	0.26158	gnomAD	MGRB
11:11563879:C:T	Positive	0.0229661	0.0216667	0.0242826	MGRB	UKBB
11:117283676:T:C	Negative	0.614202	0.643574	0.622381	gnomAD	UKBB
11:125497247:T:C	Negative	0.123346	0.113754	0.127178	MGRB	UKBB
11:128478885:C:A	Positive	0.0474708	0.0515794	0.0498612	gnomAD	UKBB
11:18218678:G:A	Positive	0.0875827	0.0844685	0.0741873	MGRB	MGRB
11:1909006:T:C	Positive	0.331063	0.304826	0.321982	MGRB	MGRB
11:21448255:G:A	Positive	0.10218	0.107457	0.100749	gnomAD	MGRB
11:23197362:G:A	Negative	0.818217	0.813392	0.817399	MGRB	MGRB
11:35972672:G:A	Positive	0.0803815	0.0984515	0.0810908	gnomAD	UKBB
11:45274894:C:T	Positive	0.419813	0.400174	0.422336	MGRB	UKBB
11:45643843:C:T	Positive	0.0529389	0.0536501	0.0564221	gnomAD	UKBB
11:47557871:T:C	Positive	0.307123	0.299238	0.299888	MGRB	MGRB
11:59923508:A:G	Negative	0.415855	0.396711	0.407246	MGRB	MGRB
11:61552680:G:T	Negative	0.349825	0.340075	0.346022	MGRB	MGRB
11:61565908:T:C	Negative	0.365797	0.352568	0.360932	MGRB	MGRB
11:61571478:T:C	Negative	0.350214	0.342	0.345414	MGRB	MGRB
11:61597972:A:G	Negative	0.351772	0.343128	0.347861	MGRB	MGRB
11:6221249:A:G	Positive	0.0650058	0.0685041	0.0556007	gnomAD	MGRB
11:65390803:G:A	Negative	0.2388	0.21611	0.223563	MGRB	MGRB
11:65583066:G:T	Negative	0.458122	0.487108	0.453305	gnomAD	MGRB
11:67090571:C:T	Negative	0.668679	0.663106	0.65765	MGRB	MGRB
11:68918985:A:C	Negative	0.0642774	0.052614	0.0591172	MGRB	MGRB
11:68994667:A:G	Positive	0.496689	0.48482	0.507108	MGRB	UKBB
11:69367118:A:C	Negative	0.652064	0.658257	0.659985	gnomAD	UKBB
11:69379161:C:A	Positive	0.0613318	0.0643181	0.0551298	gnomAD	MGRB
11:74345550:T:G	Positive	0.503894	0.496188	0.501472	MGRB	MGRB
11:80644946:T:G	Positive	0.0833333	0.106069	0.0919301	gnomAD	UKBB
11:84308799:A:G	Negative	0.141939	0.129405	0.138411	MGRB	MGRB
11:84524271:C:A	Negative	0.0860592	0.0709319	0.0793801	MGRB	MGRB
11:85867875:A:G	Positive	0.625974	0.645075	0.629041	gnomAD	UKBB
12:104290997:G:A	Negative	0.12393	0.126419	0.1367	gnomAD	UKBB
12:114556438:C:T	Negative	0.2355	0.237806	0.232049	gnomAD	MGRB
12:114797093:G:T	Positive	0.731413	0.727309	0.742901	MGRB	UKBB
12:114804580:A:C	Positive	0.370767	0.375033	0.373603	gnomAD	UKBB
12:115094260:A:G	Positive	0.459323	0.444407	0.449606	MGRB	MGRB
12:115836522:A:G	Negative	0.426431	0.419428	0.42131	MGRB	MGRB
12:121416988:A:G	Positive	0.316271	0.34738	0.315744	gnomAD	MGRB
12:125441159:T:C	Negative	0.0652259	0.067472	0.0670335	gnomAD	UKBB
12:13075379:G:A	Positive	0.42134	0.440594	0.404502	gnomAD	MGRB
12:13867668:A:G	Positive	0.0632788	0.0725364	0.060591	gnomAD	MGRB
12:18040964:A:C	Positive	0.235787	0.28151	0.246351	gnomAD	UKBB
12:19142169:C:T	Positive	0.195483	0.182546	0.192994	MGRB	MGRB
12:19531205:T:C	Negative	0.221379	0.22563	0.211508	gnomAD	MGRB
12:24784139:G:A	Negative	0.146417	0.130812	0.149671	MGRB	UKBB
12:26228883:G:A	Negative	0.288941	0.261061	0.294586	MGRB	UKBB
12:31115718:C:T	Negative	0.294003	0.295689	0.303198	gnomAD	UKBB
12:32972940:C:T	Positive	0.142329	0.164243	0.147265	gnomAD	UKBB
12:4086785:A:C	Positive	0.142607	0.153169	0.149273	gnomAD	UKBB
12:40952895:G:A	Positive	0.173735	0.165264	0.16921	MGRB	MGRB
12:42796300:A:G	Positive	0.248249	0.241156	0.255427	MGRB	UKBB
12:4368352:T:C	Negative	0.64144	0.613048	0.633265	MGRB	MGRB
12:4942953:T:G	Negative	0.460311	0.431237	0.463432	MGRB	UKBB
12:50901882:T:C	Positive	0.649805	0.633311	0.639999	MGRB	MGRB
12:51155663:C:T	Negative	0.265175	0.292804	0.266204	gnomAD	UKBB
12:53273904:G:A	Positive	0.137549	0.145822	0.144831	gnomAD	UKBB
12:54177548:A:G	Negative	0.0675097	0.0837231	0.0635814	gnomAD	MGRB
12:57527283:T:C	Positive	0.407198	0.408158	0.413483	gnomAD	UKBB
12:6385727:C:T	Positive	0.887549	0.885411	0.89065	MGRB	UKBB
12:64971147:G:A	Negative	0.565953	0.548577	0.574715	MGRB	UKBB
12:67089330:G:A	Positive	0.168288	0.176341	0.167588	gnomAD	MGRB
12:67872464:C:T	Positive	0.141634	0.143629	0.135945	gnomAD	MGRB
12:69936101:G:A	Negative	0.224319	0.214162	0.215969	MGRB	MGRB
12:78839926:T:C	Positive	0.589105	0.581875	0.589564	MGRB	UKBB
12:87301493:A:G	Positive	0.350973	0.360244	0.366221	gnomAD	UKBB
12:90008959:A:G	Positive	0.171206	0.157968	0.170367	MGRB	MGRB
12:94880742:G:A	Negative	0.0990272	0.0758464	0.0941567	MGRB	MGRB
12:96027759:A:G	Negative	0.298444	0.302377	0.303806	gnomAD	UKBB
12:97439396:A:G	Positive	0.077821	0.067022	0.0733807	MGRB	MGRB
13:111015333:G:T	Positive	0.231323	0.245197	0.225362	gnomAD	MGRB
13:111049623:T:C	Negative	0.259922	0.259106	0.264058	MGRB	UKBB
13:111100780:C:T	Positive	0.0898833	0.0941623	0.0937814	gnomAD	UKBB
13:111114176:C:A	Negative	0.22393	0.207403	0.223825	MGRB	MGRB
13:111380701:T:G	Positive	0.178016	0.198103	0.183041	gnomAD	UKBB
13:22319948:T:C	Negative	0.684825	0.671213	0.696028	MGRB	UKBB
13:22453087:T:C	Negative	0.433268	0.4286	0.432262	MGRB	MGRB
13:23329181:G:A	Negative	0.0994163	0.118965	0.101071	gnomAD	UKBB
13:23371474:T:C	Positive	0.355642	0.336653	0.34089	MGRB	MGRB
13:27665405:C:T	Positive	0.812257	0.813885	0.807194	gnomAD	MGRB
13:29022645:C:T	Positive	0.324903	0.349098	0.323424	gnomAD	MGRB
13:33057345:G:T	Negative	0.347276	0.374833	0.364853	gnomAD	UKBB
13:40817751:T:C	Positive	0.127043	0.116769	0.121862	MGRB	MGRB
13:55683505:G:T	Positive	0.0684825	0.073392	0.0666296	gnomAD	MGRB
13:55934157:A:G	Positive	0.0682879	0.0679391	0.0663034	MGRB	MGRB
13:59938758:C:A	Positive	0.596693	0.58664	0.598111	MGRB	UKBB
13:60917626:C:T	Negative	0.0566148	0.0652522	0.0605221	gnomAD	UKBB
13:63436800:A:G	Negative	0.606615	0.624065	0.603938	gnomAD	MGRB
13:66712732:G:A	Negative	0.392802	0.412503	0.394405	gnomAD	UKBB
13:73957681:A:G	Positive	0.752918	0.782472	0.760894	gnomAD	UKBB
13:75624993:T:C	Positive	0.0694553	0.0810306	0.0737592	gnomAD	UKBB
13:76374795:A:G	Positive	0.0466926	0.0571924	0.0459601	gnomAD	MGRB
13:80618435:A:G	Negative	0.294163	0.294102	0.291547	MGRB	MGRB
13:87001719:T:C	Negative	0.10856	0.139327	0.1078	gnomAD	MGRB
13:92962685:C:A	Negative	0.201167	0.194812	0.207681	MGRB	UKBB
13:94738136:A:G	Positive	0.609728	0.594192	0.603677	MGRB	MGRB
13:96018966:T:C	Negative	0.516926	0.515543	0.50763	MGRB	MGRB
14:100599519:T:C	Positive	0.533268	0.528947	0.530058	MGRB	MGRB
14:24764114:A:G	Positive	0.387354	0.390521	0.382142	gnomAD	MGRB
14:24935420:C:T	Negative	0.26323	0.254207	0.26056	MGRB	MGRB
14:28338474:G:T	Negative	0.223541	0.21685	0.217772	MGRB	MGRB
14:32981484:G:A	Positive	0.248444	0.304572	0.25716	gnomAD	UKBB
14:37128564:C:A	Negative	0.207782	0.217743	0.210735	gnomAD	UKBB
14:53391680:A:G	Positive	0.0955253	0.095146	0.0912115	MGRB	MGRB
14:54387873:C:T	Positive	0.578016	0.561906	0.586264	MGRB	UKBB
14:54410919:T:C	Positive	0.476265	0.448205	0.462695	MGRB	MGRB
14:54560018:T:C	Negative	0.585019	0.607129	0.597189	gnomAD	UKBB
14:63928710:T:C	Negative	0.204475	0.216466	0.194139	gnomAD	MGRB
14:68660428:T:C	Negative	0.847471	0.852918	0.84577	gnomAD	MGRB
14:69034682:C:T	Negative	0.25	0.239406	0.250013	MGRB	UKBB
14:70557927:T:G	Positive	0.187549	0.20008	0.188644	gnomAD	UKBB
14:70609793:G:A	Positive	0.0661479	0.0707145	0.0686972	gnomAD	UKBB
14:87626747:C:T	Positive	0.094358	0.0851277	0.0944144	MGRB	UKBB
14:90636206:G:A	Negative	0.159339	0.157263	0.15633	MGRB	MGRB
14:91841069:A:G	Positive	0.339105	0.34524	0.343081	gnomAD	UKBB
14:92926952:G:T	Negative	0.235019	0.224117	0.231244	MGRB	MGRB
14:93104072:T:C	Negative	0.267899	0.252738	0.254172	MGRB	MGRB
14:93784292:A:C	Negative	0.501167	0.496461	0.499281	MGRB	MGRB
14:98587630:T:C	Positive	0.375875	0.372575	0.38032	MGRB	UKBB
15:100246718:C:T	Negative	0.778902	0.791183	0.785651	gnomAD	UKBB
15:30167418:G:A	Negative	0.753307	0.7501	0.749509	MGRB	MGRB
15:32993111:C:T	Positive	0.0832685	0.0822548	0.0832194	MGRB	MGRB
15:32994756:T:C	Negative	0.814008	0.798172	0.810817	MGRB	MGRB
15:33769513:C:T	Positive	0.121401	0.105298	0.127005	MGRB	UKBB
15:36039864:T:C	Positive	0.435798	0.424756	0.439475	MGRB	UKBB
15:39531658:A:G	Positive	0.131128	0.131161	0.136441	gnomAD	UKBB
15:39597034:T:C	Positive	0.0992218	0.102189	0.0968311	gnomAD	MGRB
15:54455757:T:C	Positive	0.291245	0.285123	0.27312	MGRB	MGRB
15:58650355:C:T	Positive	0.111089	0.101722	0.119432	MGRB	UKBB
15:60591309:G:A	Negative	0.166537	0.159947	0.156513	MGRB	MGRB
15:61294826:T:C	Positive	0.251751	0.268182	0.25825	gnomAD	UKBB
15:63039118:C:T	Positive	0.636965	0.645444	0.646996	gnomAD	UKBB
15:66867861:A:G	Positive	0.620428	0.615966	0.634866	MGRB	UKBB
15:67455630:C:T	Negative	0.236965	0.234653	0.236804	MGRB	MGRB
15:71772995:C:T	Positive	0.697276	0.701895	0.692699	gnomAD	MGRB
15:73370467:G:A	Positive	0.171595	0.194967	0.177979	gnomAD	UKBB
15:73650824:G:A	Negative	0.114397	0.103368	0.106068	MGRB	MGRB
15:73664310:T:G	Positive	0.15	0.171766	0.157794	gnomAD	UKBB
15:78686823:A:G	Negative	0.382296	0.400962	0.383577	gnomAD	UKBB
15:78691740:G:A	Positive	0.0743191	0.0611252	0.0712901	MGRB	MGRB
15:79121776:C:T	Positive	0.559922	0.599785	0.573622	gnomAD	UKBB
15:81013037:G:A	Positive	0.433268	0.455709	0.444169	gnomAD	UKBB
15:91512067:G:A	Negative	0.200272	0.217377	0.19687	gnomAD	MGRB
15:95312071:T:C	Positive	0.318996	0.354587	0.316115	gnomAD	MGRB
15:98615560:C:T	Positive	0.0745426	0.0769128	0.0754639	gnomAD	UKBB
15:99219598:C:T	Negative	0.898404	0.893054	0.894914	MGRB	MGRB
15:99633448:G:A	Negative	0.215453	0.225003	0.214432	gnomAD	MGRB
16:1904506:G:A	Positive	0.0803502	0.0749566	0.0672301	MGRB	MGRB
16:30927509:C:T	Positive	0.235603	0.252108	0.23911	gnomAD	UKBB
16:52599188:C:T	Positive	0.240467	0.24406	0.239161	gnomAD	MGRB
16:53842908:G:A	Positive	0.402529	0.430938	0.412221	gnomAD	UKBB
16:5669598:G:T	Negative	0.0745136	0.0844	0.0701809	gnomAD	MGRB
16:57548744:T:C	Negative	0.392996	0.377244	0.403084	MGRB	UKBB
16:68820946:G:A	Negative	0.298833	0.285791	0.291985	MGRB	MGRB
16:73068515:T:C	Negative	0.220623	0.209764	0.210126	MGRB	MGRB
16:80025366:G:A	Positive	0.0468872	0.0554074	0.0412594	gnomAD	MGRB
16:80650805:A:G	Positive	0.213813	0.226781	0.217633	gnomAD	UKBB
16:81574197:T:C	Positive	0.574708	0.595354	0.583718	gnomAD	UKBB
17:1054071:T:C	Positive	0.313813	0.342804	0.321148	gnomAD	UKBB
17:12449192:A:G	Negative	0.0801556	0.0723526	0.0797141	MGRB	MGRB
17:1353920:T:G	Positive	0.505447	0.510541	0.506846	gnomAD	UKBB
17:2132324:T:C	Negative	0.643191	0.659161	0.648478	gnomAD	UKBB
17:35469925:T:C	Negative	0.0412451	0.0511265	0.045963	gnomAD	UKBB
17:36074979:G:A	Negative	0.196304	0.182134	0.182827	MGRB	MGRB
17:36101156:T:C	Positive	0.595136	0.626486	0.601685	gnomAD	UKBB
17:38155798:G:A	Positive	0.15428	0.166444	0.168111	gnomAD	UKBB
17:40565926:T:G	Positive	0.129961	0.132597	0.13519	gnomAD	UKBB
17:42060631:A:G	Positive	0.338521	0.347742	0.335157	gnomAD	MGRB
17:47060322:C:A	Negative	0.32179	0.335184	0.323109	gnomAD	UKBB
17:47402807:C:T	Positive	0.366148	0.382797	0.363728	gnomAD	MGRB
17:47944836:G:A	Negative	0.525097	0.529313	0.528522	gnomAD	UKBB
17:53209774:A:C	Negative	0.334047	0.295555	0.313197	MGRB	MGRB
17:55959944:A:G	Negative	0.554475	0.533441	0.549894	MGRB	MGRB
17:56431549:A:G	Positive	0.370428	0.374465	0.372639	gnomAD	UKBB
17:59483766:C:T	Positive	0.730934	0.735042	0.735189	gnomAD	UKBB
17:62161933:A:G	Positive	0.0892996	0.0847559	0.086418	MGRB	MGRB
17:62355081:T:C	Negative	0.63463	0.645015	0.637079	gnomAD	UKBB
17:64473021:A:G	Negative	0.352494	0.37976	0.358601	gnomAD	UKBB
17:6474096:C:T	Positive	0.420817	0.40182	0.419156	MGRB	MGRB
17:64783539:C:T	Negative	0.623733	0.624381	0.62605	gnomAD	UKBB
17:69108753:G:T	Negative	0.536243	0.512839	0.533836	MGRB	MGRB
17:70018911:T:G	Positive	0.165822	0.1618	0.172718	MGRB	UKBB
17:73908566:A:C	Negative	0.342362	0.317726	0.332959	MGRB	MGRB
17:73949045:C:T	Negative	0.228761	0.203198	0.225974	MGRB	MGRB
17:74256913:C:T	Negative	0.39887	0.389401	0.39685	MGRB	MGRB
17:74574826:C:T	Negative	0.0660561	0.065052	0.0572417	MGRB	MGRB
17:7571752:T:G	Negative	0.0136187	0.017545	0.0116066	gnomAD	MGRB
17:77781725:A:G	Negative	0.518504	0.506158	0.514809	MGRB	MGRB
17:800593:T:C	Positive	0.0227626	0.0247201	0.0228832	gnomAD	UKBB
18:24570667:T:G	Negative	0.411479	0.389415	0.405072	MGRB	MGRB
18:28750750:A:G	Negative	0.0894942	0.0880629	0.0786892	MGRB	MGRB
18:29088958:C:T	Negative	0.0132296	0.00973074	0.0120181	MGRB	MGRB
18:29363000:G:A	Positive	0.862062	0.857362	0.859535	MGRB	MGRB
18:32395456:G:A	Positive	0.270623	0.262821	0.264568	MGRB	MGRB
18:42399590:A:G	Negative	0.0675097	0.0636522	0.0759672	MGRB	UKBB
18:4631497:G:A	Negative	0.252918	0.266377	0.266224	gnomAD	UKBB
18:48142854:T:G	Negative	0.250389	0.254611	0.238776	gnomAD	MGRB
18:53352082:T:G	Negative	0.862646	0.858896	0.856174	MGRB	MGRB
18:55952139:T:C	Negative	0.393774	0.382577	0.389025	MGRB	MGRB
18:57323149:C:A	Negative	0.607198	0.609828	0.609849	gnomAD	UKBB
18:57838401:G:A	Positive	0.221595	0.223471	0.234032	gnomAD	UKBB
18:74325253:G:T	Negative	0.129767	0.11996	0.125464	MGRB	MGRB
18:76534379:A:G	Positive	0.442023	0.434274	0.432546	MGRB	MGRB
19:10991827:G:A	Negative	0.274125	0.262421	0.276455	MGRB	UKBB
19:11188247:G:A	Negative	0.121595	0.109392	0.118202	MGRB	MGRB
19:11206575:G:A	Negative	0.518482	0.51049	0.519736	MGRB	UKBB
19:1384690:G:A	Positive	0.488132	0.460767	0.487718	MGRB	MGRB
19:15655168:C:T	Positive	0.713619	0.724509	0.710435	gnomAD	MGRB
19:15982760:T:C	Positive	0.356031	0.343078	0.350218	MGRB	MGRB
19:17844894:A:G	Positive	0.481518	0.504697	0.495487	gnomAD	UKBB
19:18570035:G:A	Negative	0.355447	0.345346	0.34638	MGRB	MGRB
19:30294991:G:T	Positive	0.32866	0.33782	0.328817	gnomAD	UKBB
19:33532300:C:T	Negative	0.100857	0.103361	0.0891276	gnomAD	MGRB
19:39592303:C:T	Negative	0.360202	0.356272	0.352475	MGRB	MGRB
19:44286513:A:G	Negative	0.531931	0.538472	0.513461	gnomAD	MGRB
19:45415713:G:A	Positive	0.109229	0.116925	0.1275	gnomAD	UKBB
19:45422846:G:A	Positive	0.168224	0.183324	0.190663	gnomAD	UKBB
19:46190268:G:A	Negative	0.48384	0.496111	0.484354	gnomAD	UKBB
19:5146582:A:G	Positive	0.222374	0.255924	0.222367	gnomAD	MGRB
19:56323209:T:C	Negative	0.270833	0.26595	0.268892	MGRB	MGRB
2:101576199:G:A	Negative	0.42393	0.393755	0.432762	MGRB	UKBB
2:10566804:A:G	Positive	0.29564	0.301416	0.303005	gnomAD	UKBB
2:108643385:A:G	Negative	0.134241	0.111659	0.13114	MGRB	MGRB
2:124482626:C:T	Negative	0.229961	0.2144	0.225258	MGRB	MGRB
2:127423075:G:A	Positive	0.0939689	0.108789	0.0943813	gnomAD	UKBB
2:128050134:T:C	Negative	0.714008	0.732052	0.706192	gnomAD	MGRB
2:142077308:T:C	Positive	0.421401	0.425958	0.42671	gnomAD	UKBB
2:142746083:G:A	Negative	0.294747	0.262435	0.291866	MGRB	MGRB
2:144159905:A:C	Negative	0.163424	0.154783	0.154641	MGRB	MGRB
2:145258445:C:T	Negative	0.840467	0.847022	0.844597	gnomAD	UKBB
2:145645775:G:A	Negative	0.713035	0.683229	0.702854	MGRB	MGRB
2:145801113:G:A	Positive	0.314397	0.292346	0.311557	MGRB	MGRB
2:151374518:G:T	Positive	0.378794	0.391993	0.380112	gnomAD	UKBB
2:163284067:T:C	Negative	0.33249	0.324652	0.326421	MGRB	MGRB
2:165558252:T:C	Positive	0.238132	0.235672	0.222286	MGRB	MGRB
2:173311553:A:G	Negative	0.0651751	0.0566591	0.0624589	MGRB	MGRB
2:174212894:G:A	Positive	0.827043	0.849174	0.833438	gnomAD	UKBB
2:177557020:A:G	Positive	0.100195	0.104989	0.101729	gnomAD	UKBB
2:177598083:A:G	Positive	0.477043	0.474219	0.486575	MGRB	UKBB
2:179349227:T:G	Positive	0.145914	0.14902	0.143479	gnomAD	MGRB
2:179786068:T:C	Positive	0.0848249	0.0858552	0.0870392	gnomAD	UKBB
2:179815641:A:G	Positive	0.100584	0.101936	0.107803	gnomAD	UKBB
2:190387487:C:T	Negative	0.504475	0.490428	0.506008	MGRB	UKBB
2:190404135:C:T	Negative	0.853502	0.85679	0.85939	gnomAD	UKBB
2:191227755:A:G	Positive	0.302724	0.303903	0.305362	gnomAD	UKBB
2:191437024:A:G	Negative	0.168093	0.155804	0.179351	MGRB	UKBB
2:191604422:G:A	Negative	0.450778	0.454904	0.440858	gnomAD	MGRB
2:192587204:T:C	Positive	0.176654	0.160168	0.161292	MGRB	MGRB
2:198077877:A:G	Positive	0.522374	0.503941	0.518889	MGRB	MGRB
2:198688084:A:C	Negative	0.674903	0.668005	0.67739	MGRB	UKBB
2:198711900:C:A	Negative	0.0570039	0.0577437	0.0637146	gnomAD	UKBB
2:198952637:C:T	Negative	0.653891	0.639093	0.654195	MGRB	UKBB
2:19942473:G:A	Positive	0.0655642	0.0664308	0.0664586	gnomAD	UKBB
2:202181247:C:T	Negative	0.725097	0.725154	0.733295	gnomAD	UKBB
2:202799924:T:C	Negative	0.876459	0.85444	0.872304	MGRB	MGRB
2:207948768:C:T	Negative	0.719455	0.713485	0.718203	MGRB	MGRB
2:208526140:T:C	Positive	0.463813	0.428954	0.459849	MGRB	MGRB
2:216245392:C:T	Negative	0.249416	0.228426	0.231328	MGRB	MGRB
2:216291359:C:T	Negative	0.247276	0.257525	0.246302	gnomAD	MGRB
2:217920769:G:T	Negative	0.499805	0.496255	0.512366	MGRB	UKBB
2:218296508:C:T	Positive	0.26965	0.251873	0.263254	MGRB	MGRB
2:218688596:T:G	Negative	0.417704	0.400107	0.409208	MGRB	MGRB
2:221397008:T:C	Negative	0.825681	0.823773	0.829002	MGRB	UKBB
2:234068476:C:T	Positive	0.488322	0.499264	0.502116	gnomAD	UKBB
2:241882785:C:T	Positive	0.44492	0.450663	0.444233	gnomAD	MGRB
2:25139318:C:T	Negative	0.117704	0.104097	0.112699	MGRB	MGRB
2:28635740:T:C	Negative	0.50214	0.470505	0.487406	MGRB	MGRB
2:37438764:A:G	Negative	0.0737354	0.0741506	0.0670569	gnomAD	MGRB
2:37517566:A:G	Negative	0.237354	0.233298	0.228162	MGRB	MGRB
2:38276549:A:G	Negative	0.507004	0.521446	0.501267	gnomAD	MGRB
2:43167878:A:C	Negative	0.0904669	0.0763843	0.0901186	MGRB	MGRB
2:43463637:T:C	Positive	0.192023	0.182971	0.201905	MGRB	UKBB
2:43541386:G:A	Negative	0.559339	0.552931	0.551195	MGRB	MGRB
2:44392271:C:A	Negative	0.948249	0.946173	0.949862	MGRB	UKBB
2:44702978:T:C	Negative	0.759144	0.76555	0.772073	gnomAD	UKBB
2:48642541:G:A	Positive	0.464786	0.476066	0.46821	gnomAD	UKBB
2:564079:G:T	Positive	0.471584	0.475341	0.478126	gnomAD	UKBB
2:57218797:G:T	Positive	0.459533	0.483953	0.458426	gnomAD	MGRB
2:70172587:G:A	Negative	0.290078	0.297544	0.281473	gnomAD	MGRB
2:71627539:C:T	Negative	0.576654	0.555288	0.572128	MGRB	MGRB
2:85491365:T:C	Negative	0.454086	0.433894	0.454455	MGRB	UKBB
2:86390714:G:A	Positive	0.335409	0.322193	0.337967	MGRB	UKBB
20:17915546:G:A	Negative	0.438911	0.447824	0.442393	gnomAD	UKBB
20:19465907:G:A	Positive	0.277432	0.275798	0.274014	MGRB	MGRB
20:39780932:G:A	Positive	0.282101	0.273165	0.287039	MGRB	UKBB
20:40534202:G:A	Negative	0.543191	0.524853	0.530967	MGRB	MGRB
20:40964651:C:T	Negative	0.907588	0.90763	0.915971	gnomAD	UKBB
20:41851935:G:A	Positive	0.0891051	0.089064	0.089112	MGRB	UKBB
20:44608901:G:A	Positive	0.154669	0.161521	0.152056	gnomAD	MGRB
20:48316027:C:T	Positive	0.582101	0.539276	0.582976	MGRB	UKBB
20:50141264:T:C	Negative	0.0599222	0.0583289	0.0612292	MGRB	UKBB
20:52156847:T:G	Positive	0.0680934	0.0832111	0.0661149	gnomAD	MGRB
20:55015166:A:C	Negative	0.0797665	0.0859771	0.0823229	gnomAD	UKBB
20:59578269:T:C	Negative	0.609533	0.607148	0.60076	MGRB	MGRB
20:60920887:G:A	Positive	0.677626	0.718445	0.682399	gnomAD	UKBB
20:62269750:C:T	Negative	0.0910506	0.0955559	0.0837511	gnomAD	MGRB
20:6404281:C:A	Positive	0.363813	0.348359	0.359324	MGRB	MGRB
20:6572014:A:C	Negative	0.0797665	0.0737607	0.0736488	MGRB	MGRB
20:6699595:T:G	Negative	0.360311	0.353067	0.362434	MGRB	UKBB
20:8626271:C:A	Negative	0.274708	0.247863	0.254625	MGRB	MGRB
21:16520832:G:A	Negative	0.27179	0.267526	0.269196	MGRB	MGRB
21:19040005:T:C	Negative	0.204086	0.189952	0.204703	MGRB	UKBB
21:24339568:C:T	Positive	0.433463	0.442261	0.427293	gnomAD	MGRB
21:28704127:T:C	Positive	0.836576	0.852447	0.840104	gnomAD	UKBB
21:30567941:G:T	Positive	0.153113	0.139345	0.158521	MGRB	UKBB
21:32487917:C:T	Positive	0.417315	0.42038	0.423353	gnomAD	UKBB
21:33325270:A:G	Positive	0.594942	0.615379	0.604919	gnomAD	UKBB
21:35659776:G:A	Positive	0.273346	0.25107	0.270811	MGRB	MGRB
21:36119111:T:G	Negative	0.103696	0.106704	0.0957533	gnomAD	MGRB
21:36481863:C:A	Positive	0.0756809	0.0685151	0.0762565	MGRB	UKBB
21:37395301:T:C	Positive	0.30856	0.310504	0.323184	gnomAD	UKBB
21:39966133:A:G	Negative	0.674903	0.663216	0.675165	MGRB	UKBB
21:40426768:A:G	Positive	0.564202	0.586317	0.573437	gnomAD	UKBB
21:45867411:G:A	Positive	0.819261	0.819557	0.817589	gnomAD	MGRB
22:19564657:G:A	Negative	0.117555	0.117954	0.111371	gnomAD	MGRB
22:19983213:C:T	Positive	0.283379	0.312919	0.286122	gnomAD	UKBB
22:24081705:C:T	Positive	0.0939205	0.0954351	0.0871704	gnomAD	MGRB
22:28072042:C:T	Positive	0.192323	0.184014	0.18887	MGRB	MGRB
22:32267042:A:G	Negative	0.721161	0.715526	0.7236	MGRB	UKBB
22:37230208:G:A	Negative	0.217264	0.228287	0.22173	gnomAD	UKBB
22:42038786:C:T	Positive	0.0578722	0.0685242	0.0553952	gnomAD	MGRB
22:43500212:G:T	Negative	0.512276	0.496664	0.498978	MGRB	MGRB
22:43624022:T:C	Positive	0.143804	0.133204	0.139228	MGRB	MGRB
22:43918457:T:G	Positive	0.880164	0.859669	0.879428	MGRB	MGRB
3:106779118:A:G	Positive	0.318288	0.305741	0.300939	MGRB	MGRB
3:111560228:G:A	Positive	0.664786	0.662996	0.669115	MGRB	UKBB
3:137461111:A:G	Negative	0.235798	0.253072	0.247132	gnomAD	UKBB
3:138119952:T:C	Positive	0.158755	0.148153	0.162769	MGRB	UKBB
3:14928077:G:T	Negative	0.640467	0.642838	0.637018	gnomAD	MGRB
3:154711854:C:T	Negative	0.0964981	0.0917971	0.090039	MGRB	MGRB
3:158285175:T:C	Positive	0.25428	0.228833	0.242727	MGRB	MGRB
3:163838015:A:C	Positive	0.07393	0.0733707	0.0733445	MGRB	MGRB
3:16670272:C:T	Negative	0.192607	0.19713	0.189805	gnomAD	MGRB
3:169492101:C:T	Negative	0.257977	0.249133	0.244646	MGRB	MGRB
3:172046933:A:G	Negative	0.440078	0.412699	0.421219	MGRB	MGRB
3:173179298:C:T	Positive	0.154086	0.178667	0.157519	gnomAD	UKBB
3:178343683:C:T	Negative	0.149805	0.152574	0.153717	gnomAD	UKBB
3:178467852:A:G	Positive	0.247471	0.250567	0.250886	gnomAD	UKBB
3:18447100:A:G	Positive	0.846693	0.860428	0.845898	gnomAD	MGRB
3:184513018:T:C	Positive	0.0577821	0.0514106	0.0545051	MGRB	MGRB
3:185313855:A:G	Positive	0.342607	0.345684	0.342265	gnomAD	MGRB
3:186004526:T:C	Negative	0.318482	0.279151	0.300089	MGRB	MGRB
3:186237034:T:C	Negative	0.773541	0.767108	0.764207	MGRB	MGRB
3:191441507:C:T	Positive	0.145914	0.160814	0.145858	gnomAD	MGRB
3:27416013:C:T	Positive	0.470039	0.470746	0.472661	gnomAD	UKBB
3:3647609:T:C	Negative	0.644163	0.649378	0.657723	gnomAD	UKBB
3:38624343:A:G	Negative	0.744553	0.725124	0.74374	MGRB	MGRB
3:38795555:A:G	Positive	0.586381	0.606546	0.590873	gnomAD	UKBB
3:46600520:A:G	Positive	0.308366	0.344834	0.312871	gnomAD	UKBB
3:4742276:A:G	Positive	0.394942	0.379979	0.41247	MGRB	UKBB
3:49913705:T:C	Positive	0.205837	0.212813	0.203309	gnomAD	MGRB
3:56580015:A:G	Positive	0.0544747	0.0460728	0.0562854	MGRB	UKBB
3:56585975:T:C	Negative	0.36965	0.360035	0.374638	MGRB	UKBB
3:60348977:A:G	Negative	0.547665	0.540577	0.551365	MGRB	UKBB
3:62133492:G:A	Positive	0.0540856	0.0528526	0.0543699	MGRB	UKBB
3:63967900:A:G	Positive	0.131518	0.121896	0.139839	MGRB	UKBB
3:65729827:T:C	Negative	0.127043	0.131653	0.120009	gnomAD	MGRB
3:66835382:A:C	Negative	0.359922	0.347861	0.359396	MGRB	MGRB
3:74522679:G:A	Positive	0.100973	0.105347	0.100061	gnomAD	MGRB
3:89530057:C:A	Negative	0.399611	0.399384	0.403116	MGRB	UKBB
3:9084534:C:T	Positive	0.675875	0.687675	0.681034	gnomAD	UKBB
4:103687208:A:G	Positive	0.485603	0.479426	0.489548	MGRB	UKBB
4:103936001:G:A	Positive	0.316342	0.343349	0.329249	gnomAD	UKBB
4:106061534:C:A	Negative	0.383658	0.419007	0.371831	gnomAD	MGRB
4:106084778:C:T	Positive	0.207198	0.240075	0.203557	gnomAD	MGRB
4:107515773:A:G	Negative	0.594358	0.567255	0.581498	MGRB	MGRB
4:1078124:G:A	Positive	0.498248	0.525164	0.497468	gnomAD	MGRB
4:111586468:A:G	Negative	0.693774	0.649165	0.698353	MGRB	UKBB
4:111662573:G:T	Negative	0.0929961	0.0867504	0.0871328	MGRB	MGRB
4:111706275:A:G	Positive	0.100584	0.157905	0.101827	gnomAD	UKBB
4:111732536:C:T	Negative	0.905642	0.898531	0.908685	MGRB	UKBB
4:111745599:A:G	Negative	0.0558366	0.0392052	0.0511145	MGRB	MGRB
4:111765495:C:T	Negative	0.437938	0.434198	0.434233	MGRB	MGRB
4:111832768:C:T	Positive	0.876848	0.883055	0.870846	gnomAD	MGRB
4:111856631:T:G	Negative	0.614202	0.604128	0.609359	MGRB	MGRB
4:111894848:T:G	Negative	0.113035	0.121212	0.111692	gnomAD	MGRB
4:119121695:C:T	Negative	0.0980545	0.0940125	0.0943706	MGRB	MGRB
4:120509972:G:A	Positive	0.496304	0.5	0.484601	gnomAD	MGRB
4:120723085:C:T	Positive	0.3893	0.403038	0.392954	gnomAD	UKBB
4:120901336:A:G	Positive	0.317704	0.325617	0.314948	gnomAD	MGRB
4:130128403:C:T	Positive	0.0607004	0.0698451	0.0623162	gnomAD	UKBB
4:138229547:C:T	Negative	0.300195	0.301797	0.29508	gnomAD	MGRB
4:139284343:G:A	Negative	0.141245	0.151262	0.138775	gnomAD	MGRB
4:147993702:A:G	Negative	0.0918288	0.0931085	0.0915584	gnomAD	MGRB
4:148400819:C:A	Positive	0.142996	0.137547	0.140351	MGRB	MGRB
4:148763687:C:T	Negative	0.880156	0.874015	0.876431	MGRB	MGRB
4:156408950:G:A	Negative	0.528599	0.521376	0.532171	MGRB	UKBB
4:156513518:T:C	Negative	0.156031	0.147767	0.148636	MGRB	MGRB
4:156620217:G:A	Negative	0.205447	0.211824	0.202852	gnomAD	MGRB
4:16035795:A:C	Negative	0.773647	0.767401	0.782173	MGRB	UKBB
4:163337191:C:T	Positive	0.105447	0.124783	0.105533	gnomAD	UKBB
4:175846426:C:A	Negative	0.124903	0.122279	0.118957	MGRB	MGRB
4:181909685:G:A	Negative	0.564397	0.545278	0.573603	MGRB	UKBB
4:184529029:T:G	Positive	0.134436	0.131076	0.12896	MGRB	MGRB
4:21298221:G:T	Negative	0.368237	0.357813	0.36642	MGRB	MGRB
4:29571133:C:T	Negative	0.819385	0.820809	0.824799	gnomAD	UKBB
4:36327093:G:A	Positive	0.344553	0.321133	0.343003	MGRB	MGRB
4:37926978:C:T	Positive	0.12393	0.112888	0.130181	MGRB	UKBB
4:39503196:A:G	Negative	0.0626459	0.0617918	0.0609678	MGRB	MGRB
4:41261500:T:C	Positive	0.245331	0.214038	0.241611	MGRB	MGRB
4:42308930:C:T	Negative	0.122179	0.120577	0.124226	MGRB	UKBB
4:4308513:T:C	Negative	0.550603	0.550214	0.543245	MGRB	MGRB
4:57838583:G:T	Positive	0.185798	0.20781	0.185686	gnomAD	MGRB
4:61995613:A:G	Positive	0.221984	0.222965	0.222926	gnomAD	UKBB
4:63248138:A:G	Negative	0.657393	0.662676	0.648451	gnomAD	MGRB
4:71267096:G:A	Positive	0.07393	0.0801389	0.0765398	gnomAD	UKBB
4:75515054:A:G	Positive	0.915953	0.901414	0.910229	MGRB	MGRB
4:92187079:A:G	Negative	0.0998054	0.10012	0.108997	gnomAD	UKBB
5:107343923:T:C	Negative	0.172441	0.157726	0.170833	MGRB	MGRB
5:107566842:C:T	Positive	0.686454	0.715564	0.688691	gnomAD	UKBB
5:107975671:A:G	Negative	0.709615	0.704646	0.730835	MGRB	UKBB
5:108625324:C:A	Negative	0.0760996	0.0749299	0.0743533	MGRB	MGRB
5:11114390:G:A	Negative	0.294737	0.288749	0.283429	MGRB	MGRB
5:113748571:C:T	Positive	0.391592	0.391165	0.394051	MGRB	UKBB
5:11638501:A:G	Positive	0.107602	0.115036	0.11488	gnomAD	UKBB
5:127868199:G:A	Positive	0.296224	0.281793	0.305126	MGRB	UKBB
5:1297488:C:T	Negative	0.318129	0.27963	0.303712	MGRB	MGRB
5:132949899:A:G	Negative	0.874854	0.881988	0.862992	gnomAD	MGRB
5:134499092:C:A	Positive	0.663877	0.660102	0.662802	MGRB	MGRB
5:135678996:T:C	Positive	0.552355	0.528633	0.549249	MGRB	MGRB
5:137044526:T:C	Positive	0.186649	0.192025	0.187396	gnomAD	UKBB
5:137419989:C:T	Positive	0.176917	0.183975	0.179785	gnomAD	UKBB
5:142792484:G:T	Positive	0.344553	0.366729	0.349886	gnomAD	UKBB
5:142928348:C:A	Negative	0.485798	0.490106	0.484348	gnomAD	MGRB
5:14568126:G:A	Positive	0.0633528	0.0558074	0.067645	MGRB	UKBB
5:153970243:G:A	Positive	0.518288	0.52651	0.50463	gnomAD	MGRB
5:15447939:C:T	Negative	0.535867	0.53508	0.54254	MGRB	UKBB
5:157820602:C:T	Negative	0.366485	0.372288	0.358612	gnomAD	MGRB
5:158220193:A:G	Positive	0.446477	0.435872	0.450513	MGRB	UKBB
5:158244083:C:T	Negative	0.556248	0.575439	0.553296	gnomAD	MGRB
5:165716407:A:G	Negative	0.492799	0.505753	0.492648	gnomAD	MGRB
5:166392055:C:T	Positive	0.232775	0.241234	0.235778	gnomAD	UKBB
5:172669771:A:G	Negative	0.293694	0.28436	0.280046	MGRB	MGRB
5:173377817:G:A	Negative	0.300895	0.316662	0.302401	gnomAD	UKBB
5:32567732:C:T	Positive	0.474698	0.486452	0.470859	gnomAD	MGRB
5:33499437:A:G	Negative	0.622032	0.590387	0.622465	MGRB	UKBB
5:33989518:C:T	Negative	0.739782	0.722667	0.752546	MGRB	UKBB
5:38768482:A:G	Positive	0.136824	0.142762	0.127907	gnomAD	MGRB
5:4012694:G:A	Negative	0.324951	0.303648	0.343515	MGRB	UKBB
5:44706498:A:G	Positive	0.248346	0.257095	0.25192	gnomAD	UKBB
5:53361606:T:C	Positive	0.157588	0.180064	0.158186	gnomAD	UKBB
5:56053535:T:C	Positive	0.160506	0.173648	0.164493	gnomAD	UKBB
5:58337481:T:G	Negative	0.100973	0.100346	0.101036	MGRB	UKBB
5:65942372:A:G	Positive	0.207198	0.216021	0.20213	gnomAD	MGRB
5:75038431:T:G	Positive	0.374319	0.386034	0.368917	gnomAD	MGRB
5:77837789:G:A	Negative	0.473541	0.458367	0.462023	MGRB	MGRB
5:80006558:C:T	Positive	0.365759	0.367224	0.382076	gnomAD	UKBB
5:80391253:A:G	Positive	0.110895	0.119752	0.119029	gnomAD	UKBB
5:81996389:A:G	Positive	0.314786	0.342137	0.326071	gnomAD	UKBB
5:90732225:C:T	Negative	0.160311	0.167757	0.148247	gnomAD	MGRB
5:92989489:A:C	Positive	0.138965	0.132369	0.143104	MGRB	UKBB
6:109285189:A:G	Positive	0.14786	0.145441	0.144307	MGRB	MGRB
6:117210052:T:C	Negative	0.304086	0.323596	0.308575	gnomAD	UKBB
6:118569679:T:G	Negative	0.501362	0.499397	0.501949	MGRB	UKBB
6:118575602:G:A	Positive	0.0762646	0.0915822	0.0753744	gnomAD	MGRB
6:121781390:T:C	Negative	0.541245	0.562241	0.529609	gnomAD	MGRB
6:122452329:T:C	Negative	0.289494	0.302529	0.302503	gnomAD	UKBB
6:122528771:C:T	Negative	0.87821	0.871241	0.877063	MGRB	MGRB
6:122708686:G:A	Negative	0.276459	0.291845	0.289523	gnomAD	UKBB
6:126717064:A:G	Negative	0.506031	0.48467	0.49601	MGRB	MGRB
6:12903957:A:G	Positive	0.409922	0.428047	0.405071	gnomAD	MGRB
6:134173151:A:G	Negative	0.283852	0.262642	0.29152	MGRB	UKBB
6:13722523:G:A	Negative	0.567899	0.562266	0.566735	MGRB	MGRB
6:138341562:A:C	Negative	0.187743	0.189895	0.183826	gnomAD	MGRB
6:149608874:G:A	Negative	0.183852	0.180896	0.181464	MGRB	MGRB
6:149755695:A:G	Negative	0.134241	0.14698	0.130688	gnomAD	MGRB
6:151942194:T:G	Positive	0.342412	0.300922	0.33372	MGRB	MGRB
6:152437016:T:C	Positive	0.506809	0.538647	0.5153	gnomAD	UKBB
6:157153670:G:A	Positive	0.264786	0.248131	0.262154	MGRB	MGRB
6:160833664:C:T	Positive	0.298833	0.271884	0.30695	MGRB	UKBB
6:161010118:A:G	Positive	0.0678988	0.0683424	0.0807948	gnomAD	UKBB
6:161097871:A:G	Positive	0.172568	0.157659	0.162351	MGRB	MGRB
6:161108536:C:T	Positive	0.693385	0.694946	0.701016	gnomAD	UKBB
6:161183526:G:A	Negative	0.122179	0.117726	0.109714	MGRB	MGRB
6:162110497:G:A	Positive	0.121595	0.13509	0.128338	gnomAD	UKBB
6:16418562:C:T	Negative	0.289883	0.268074	0.282809	MGRB	MGRB
6:18240002:T:C	Positive	0.273152	0.280649	0.272925	gnomAD	MGRB
6:21163919:T:C	Positive	0.335992	0.321619	0.320781	MGRB	MGRB
6:25520094:G:A	Negative	0.128405	0.139296	0.132033	gnomAD	UKBB
6:32373185:T:C	Negative	0.0622568	0.083822	0.0603694	gnomAD	MGRB
6:32855458:T:C	Negative	0.094358	0.103122	0.0960625	gnomAD	UKBB
6:34773727:C:T	Positive	0.157782	0.181691	0.162156	gnomAD	UKBB
6:36622900:C:A	Positive	0.240272	0.236252	0.231709	MGRB	MGRB
6:36659932:C:T	Negative	0.172568	0.171537	0.170118	MGRB	MGRB
6:39134099:T:C	Negative	0.206226	0.210618	0.210419	gnomAD	UKBB
6:41290458:G:A	Negative	0.233658	0.239736	0.223364	gnomAD	MGRB
6:41536427:C:T	Positive	0.269261	0.285476	0.275486	gnomAD	UKBB
6:43711981:T:C	Negative	0.84572	0.844477	0.845119	MGRB	MGRB
6:47487762:A:G	Positive	0.271595	0.266443	0.276019	MGRB	UKBB
6:48279464:C:T	Positive	0.900195	0.899293	0.90877	MGRB	UKBB
6:50615935:G:A	Positive	0.0836576	0.0754843	0.0802654	MGRB	MGRB
6:51450906:C:T	Negative	0.0819066	0.0771642	0.0806839	MGRB	MGRB
6:51834020:C:A	Positive	0.472957	0.484753	0.484123	gnomAD	UKBB
6:70987200:G:T	Positive	0.406384	0.411729	0.396122	gnomAD	MGRB
6:75428815:C:T	Positive	0.783184	0.776539	0.783417	MGRB	UKBB
6:75452066:T:C	Positive	0.101985	0.0991201	0.100687	MGRB	MGRB
6:82128386:T:C	Positive	0.206501	0.215279	0.199437	gnomAD	MGRB
6:82442022:G:A	Positive	0.153172	0.159015	0.1564	gnomAD	UKBB
6:84277037:C:A	Positive	0.433632	0.451929	0.442012	gnomAD	UKBB
6:97060124:G:A	Negative	0.199805	0.186975	0.19579	MGRB	MGRB
7:100523:T:C	Negative	0.760218	0.744152	0.758782	MGRB	MGRB
7:107259721:T:C	Negative	0.257009	0.254584	0.255962	MGRB	MGRB
7:116058859:A:G	Negative	0.415498	0.403099	0.416078	MGRB	UKBB
7:116154015:T:G	Negative	0.344821	0.321701	0.348001	MGRB	UKBB
7:116191301:C:A	Positive	0.602414	0.610859	0.590328	gnomAD	MGRB
7:116218086:C:T	Negative	0.133762	0.121798	0.133289	MGRB	MGRB
7:124396645:G:A	Positive	0.451129	0.441	0.442688	MGRB	MGRB
7:130753991:C:T	Positive	0.786187	0.777243	0.797394	MGRB	UKBB
7:131059056:G:A	Positive	0.393774	0.405907	0.402414	gnomAD	UKBB
7:139463565:A:G	Negative	0.206226	0.20545	0.191959	MGRB	MGRB
7:139942304:G:A	Positive	0.442218	0.410112	0.435313	MGRB	MGRB
7:143110762:G:A	Negative	0.347276	0.360436	0.348201	gnomAD	UKBB
7:144074929:G:A	Negative	0.263424	0.245328	0.256247	MGRB	MGRB
7:145720467:A:G	Negative	0.296887	0.2916	0.2791	MGRB	MGRB
7:150594014:C:T	Positive	0.188521	0.182894	0.19022	MGRB	UKBB
7:16984280:C:T	Positive	0.408171	0.413616	0.407093	gnomAD	MGRB
7:19049388:G:A	Positive	0.149027	0.16947	0.149994	gnomAD	UKBB
7:20292134:G:A	Positive	0.243774	0.256881	0.241162	gnomAD	MGRB
7:21281641:C:T	Negative	0.406615	0.431757	0.406519	gnomAD	MGRB
7:26605282:C:T	Negative	0.0774319	0.0835893	0.0732249	gnomAD	MGRB
7:27976563:G:A	Negative	0.243385	0.225634	0.232187	MGRB	MGRB
7:39418734:C:T	Negative	0.146887	0.135611	0.147515	MGRB	UKBB
7:40447971:G:A	Negative	0.107782	0.111445	0.104821	gnomAD	MGRB
7:77486676:T:C	Positive	0.0962213	0.0790561	0.0899601	MGRB	MGRB
7:91630620:G:T	Positive	0.378068	0.378212	0.387481	gnomAD	UKBB
7:92300587:G:A	Positive	0.0685625	0.0888948	0.0717145	gnomAD	UKBB
7:96013072:A:G	Negative	0.767433	0.778119	0.77165	gnomAD	UKBB
8:101677386:T:C	Negative	0.46323	0.466774	0.46053	gnomAD	MGRB
8:110115372:C:T	Positive	0.0303502	0.0319419	0.0329486	gnomAD	UKBB
8:110581794:A:G	Positive	0.0270428	0.0288397	0.0305129	gnomAD	UKBB
8:115698881:G:A	Positive	0.0389105	0.0418729	0.0417091	gnomAD	UKBB
8:117209548:A:G	Negative	0.648444	0.628959	0.655636	MGRB	UKBB
8:117630683:A:C	Positive	0.0747082	0.0800773	0.079001	gnomAD	UKBB
8:124020903:C:T	Negative	0.0776265	0.0734667	0.0844055	MGRB	UKBB
8:128011937:T:C	Negative	0.291829	0.289597	0.297831	MGRB	UKBB
8:128093297:C:T	Positive	0.198249	0.206786	0.204918	gnomAD	UKBB
8:128095156:A:G	Negative	0.28249	0.296079	0.285606	gnomAD	UKBB
8:128106880:A:C	Positive	0.0307393	0.0310584	0.0335477	gnomAD	UKBB
8:128352234:G:A	Positive	0.402724	0.407796	0.396072	gnomAD	MGRB
8:128407443:A:G	Negative	0.500584	0.500802	0.48997	gnomAD	MGRB
8:128413305:G:T	Negative	0.491634	0.489517	0.480544	MGRB	MGRB
8:128424792:A:G	Negative	0.644163	0.637068	0.625645	MGRB	MGRB
8:129194641:C:T	Positive	0.176848	0.172096	0.177017	MGRB	UKBB
8:130384476:T:C	Negative	0.233658	0.217827	0.227189	MGRB	MGRB
8:135612745:A:G	Positive	0.391829	0.417401	0.405983	gnomAD	UKBB
8:141060747:G:A	Negative	0.634241	0.623125	0.624495	MGRB	MGRB
8:141729463:C:T	Negative	0.494942	0.466127	0.490387	MGRB	MGRB
8:141992778:T:C	Negative	0.501751	0.4731	0.496637	MGRB	MGRB
8:143427682:G:A	Positive	0.189179	0.174172	0.186821	MGRB	MGRB
8:16816092:C:T	Positive	0.0774922	0.0621246	0.0761282	MGRB	MGRB
8:17292466:T:G	Positive	0.10845	0.11595	0.0958485	gnomAD	MGRB
8:17338553:C:T	Negative	0.906153	0.898586	0.906927	MGRB	UKBB
8:17893093:A:C	Positive	0.669587	0.685374	0.676302	gnomAD	UKBB
8:19493786:T:C	Positive	0.168419	0.169845	0.188121	gnomAD	UKBB
8:26855424:C:A	Negative	0.236955	0.216227	0.235921	MGRB	MGRB
8:27195121:T:C	Positive	0.37169	0.336694	0.36604	MGRB	MGRB
8:29509616:A:C	Negative	0.667835	0.682857	0.675963	gnomAD	UKBB
8:36858483:A:G	Negative	0.170171	0.192621	0.159822	gnomAD	MGRB
8:3919130:G:A	Negative	0.908135	0.90148	0.910783	MGRB	UKBB
8:42324765:T:C	Positive	0.459696	0.438045	0.450756	MGRB	MGRB
8:53978574:C:T	Positive	0.39778	0.391531	0.397812	MGRB	UKBB
8:5519379:C:T	Negative	0.393928	0.39113	0.382492	MGRB	MGRB
8:72851034:C:T	Negative	0.180296	0.190346	0.185772	gnomAD	UKBB
8:76230301:G:T	Positive	0.818146	0.827144	0.822271	gnomAD	UKBB
8:76419046:C:A	Positive	0.0829439	0.0735746	0.0806114	MGRB	MGRB
8:78153243:C:T	Positive	0.78271	0.793032	0.794138	gnomAD	UKBB
8:93643870:C:T	Negative	0.363619	0.380414	0.361271	gnomAD	MGRB
9:100931113:C:T	Positive	0.595525	0.585183	0.590093	MGRB	MGRB
9:105754656:T:C	Positive	0.722568	0.688919	0.712548	MGRB	MGRB
9:107706188:C:T	Negative	0.198249	0.209798	0.201676	gnomAD	UKBB
9:110837073:A:G	Positive	0.0566148	0.057377	0.0638381	gnomAD	UKBB
9:110895353:C:T	Positive	0.623152	0.640769	0.618616	gnomAD	MGRB
9:114850255:A:C	Positive	0.152335	0.156459	0.15107	gnomAD	MGRB
9:118640119:C:T	Positive	0.396304	0.409353	0.392154	gnomAD	MGRB
9:118826916:G:A	Positive	0.0357977	0.0381588	0.0370959	gnomAD	UKBB
9:124412948:T:G	Positive	0.238132	0.246858	0.237994	gnomAD	MGRB
9:126094366:T:C	Negative	0.914202	0.912965	0.91722	MGRB	UKBB
9:127900996:T:C	Positive	0.125681	0.129028	0.127995	gnomAD	UKBB
9:130932776:C:T	Negative	0.302918	0.309874	0.292374	gnomAD	MGRB
9:136149830:G:A	Positive	0.181659	0.198117	0.185945	gnomAD	UKBB
9:137520289:C:A	Positive	0.0731802	0.0804966	0.071469	gnomAD	MGRB
9:138698196:G:A	Positive	0.280849	0.261441	0.277232	MGRB	MGRB
9:21801530:A:G	Positive	0.449981	0.471307	0.451713	gnomAD	UKBB
9:22062134:G:T	Positive	0.169327	0.168444	0.169932	MGRB	UKBB
9:27982137:A:G	Negative	0.366874	0.38136	0.35724	gnomAD	MGRB
9:31489011:T:C	Positive	0.143246	0.165022	0.15682	gnomAD	UKBB
9:33026572:T:C	Negative	0.520241	0.500936	0.51614	MGRB	MGRB
9:6365683:A:C	Negative	0.380109	0.375902	0.376569	MGRB	MGRB
9:79960141:G:A	Positive	0.118139	0.127053	0.120285	gnomAD	UKBB
9:92498089:C:T	Positive	0.316148	0.315363	0.319356	MGRB	UKBB
9:94228244:G:A	Positive	0.0498054	0.0564764	0.0433488	gnomAD	MGRB
9:97429160:A:G	Negative	0.530934	0.511696	0.523492	MGRB	MGRB
9:97713459:C:A	Positive	0.420233	0.44351	0.41877	gnomAD	MGRB

## Sheet: Sheet 4 - anthropometric GWAS p
EBI GWAS study accession	Phenotype
GCST000068	body height
GCST000136	body height
GCST000174	body height
GCST000175	body height
GCST000176	body height
GCST000337	body height
GCST000380	body height
GCST000431	body height
GCST000522	body height
GCST000611	body height
GCST000644	body height
GCST000706	hair morphology
GCST000817	body height
GCST000839	body height
GCST001263	body height
GCST001290	body height
GCST001412	facial morphology
GCST001762	body height
GCST001875	body height
GCST001885	body height
GCST001956	body height
GCST002573	body height
GCST002647	body height
GCST002702	body height
GCST003635	nose morphology measurement
GCST003643	nose morphology measurement
GCST003644	lip morphology measurement
GCST004212	body height
GCST004306	eye morphology measurement
GCST004307	lip morphology measurement
GCST004309	mouth morphology measurement
GCST004310	lip morphology measurement
GCST004311	nose morphology measurement
GCST004312	eye morphology measurement
GCST004314	nose morphology measurement
GCST004315	nose morphology measurement
GCST004316	mouth morphology measurement
GCST004317	nose morphology measurement, mouth morphology measurement
GCST004318	eye morphology measurement
GCST004319	lip morphology measurement
GCST004320	facial morphology measurement
GCST004321	lip morphology measurement
GCST004322	facial morphology measurement
GCST004323	facial morphology measurement
GCST004324	facial morphology measurement
GCST004325	nose morphology measurement
GCST004326	facial morphology measurement
GCST004327	facial morphology measurement

## Sheet: Sheet 5 - anthropometric GWAS l
Variant	Association with anthropometric phenotype	VAF in MGRB	VAF in gnomAD	VAF in UKBB	VAF higher in MGRB vs gnomAD	VAF higher in MGRB vs UKBB
1:107463430:C:T	Negative	0.0110938	0.0169841	0.0137654	gnomAD	UKBB
1:107616641:T:C	Positive	0.665823	0.663279	0.656894	MGRB	MGRB
1:113202571:G:A	Negative	0.203192	0.214792	0.202907	gnomAD	MGRB
1:118864616:A:G	Negative	0.267614	0.248599	0.260161	MGRB	MGRB
1:118883973:G:A	Negative	0.249708	0.235051	0.242793	MGRB	MGRB
1:149906413:T:C	Positive	0.396109	0.389964	0.408974	MGRB	UKBB
1:149938898:T:C	Positive	0.149805	0.174243	0.143197	gnomAD	MGRB
1:152062767:G:A	Negative	0.18035	0.238489	0.18925	gnomAD	UKBB
1:164739171:T:C	Negative	0.780934	0.762827	0.785345	MGRB	UKBB
1:172053287:T:C	Positive	0.273152	0.273639	0.284024	gnomAD	UKBB
1:172083881:G:A	Negative	0.275486	0.275494	0.285853	gnomAD	UKBB
1:172189889:T:G	Positive	0.211479	0.214238	0.213789	gnomAD	UKBB
1:172193820:T:C	Positive	0.210311	0.212543	0.212645	gnomAD	UKBB
1:172219995:A:G	Positive	0.2107	0.212709	0.213263	gnomAD	UKBB
1:17331676:A:G	Positive	0.425292	0.435772	0.425199	gnomAD	MGRB
1:176792249:A:G	Positive	0.552724	0.575618	0.547209	gnomAD	MGRB
1:184002874:A:G	Negative	0.209339	0.202724	0.207871	MGRB	MGRB
1:184018475:T:C	Positive	0.347471	0.343069	0.348347	MGRB	UKBB
1:187297883:A:G	Negative	0.390661	0.406438	0.399701	gnomAD	UKBB
1:203356069:T:C	Negative	0.0429961	0.0443586	0.0416095	gnomAD	MGRB
1:211702179:C:T	Negative	0.180545	0.169713	0.173492	MGRB	MGRB
1:212237798:G:A	Negative	0.516926	0.53102	0.523645	gnomAD	UKBB
1:214618185:C:T	Negative	0.390467	0.386315	0.395162	MGRB	UKBB
1:218604678:G:A	Negative	0.265564	0.272521	0.270728	gnomAD	UKBB
1:218975475:G:A	Negative	0.351751	0.370759	0.352002	gnomAD	UKBB
1:218995273:C:T	Negative	0.353502	0.368871	0.353611	gnomAD	UKBB
1:227750068:G:A	Negative	0.192487	0.183993	0.193736	MGRB	UKBB
1:227797950:A:G	Positive	0.192877	0.18388	0.194163	MGRB	UKBB
1:227911883:A:C	Positive	0.237641	0.229524	0.237026	MGRB	MGRB
1:232317944:T:C	Negative	0.300117	0.302259	0.306735	gnomAD	UKBB
1:23504795:A:G	Positive	0.449805	0.429489	0.443889	MGRB	MGRB
1:241582948:C:T	Negative	0.0330739	0.0369235	0.0316552	gnomAD	MGRB
1:245248256:T:G	Negative	0.0237354	0.0208528	0.0268362	MGRB	UKBB
1:25044111:C:T	Negative	0.249222	0.2637	0.249921	gnomAD	UKBB
1:26015780:G:A	Negative	0.0922179	0.0826319	0.0942727	MGRB	UKBB
1:26045251:G:A	Negative	0.0964981	0.0870551	0.0989084	MGRB	UKBB
1:26343112:T:C	Positive	0.836381	0.836495	0.838133	gnomAD	UKBB
1:26741544:A:G	Positive	0.347276	0.353789	0.341389	gnomAD	MGRB
1:41530871:T:C	Negative	0.570817	0.577807	0.564031	gnomAD	MGRB
1:41745770:T:C	Positive	0.217704	0.216642	0.214655	MGRB	MGRB
1:71819148:A:G	Negative	0.0581712	0.0518598	0.0501884	MGRB	MGRB
1:78623626:C:T	Negative	0.131323	0.12982	0.140318	MGRB	UKBB
1:79481653:G:A	Negative	0.149611	0.190314	0.142991	gnomAD	MGRB
1:89123443:C:T	Negative	0.583852	0.599079	0.58099	gnomAD	MGRB
1:9317604:C:T	Positive	0.141829	0.151675	0.137587	gnomAD	MGRB
1:98636199:A:C	Negative	0.0821012	0.0698358	0.0840479	MGRB	UKBB
10:101805442:C:T	Negative	0.408755	0.380762	0.410031	MGRB	UKBB
10:112255894:C:T	Negative	0.238716	0.229008	0.242398	MGRB	UKBB
10:124165615:G:A	Positive	0.475875	0.511642	0.470212	gnomAD	MGRB
10:126703349:C:T	Negative	0.260117	0.249232	0.271126	MGRB	UKBB
10:16748610:G:A	Negative	0.118519	0.13051	0.116205	gnomAD	MGRB
10:3158473:G:A	Negative	0.0339181	0.0351427	0.0305041	gnomAD	MGRB
10:4965434:A:G	Positive	0.117544	0.128383	0.115054	gnomAD	MGRB
10:60210790:T:G	Positive	0.776459	0.746295	0.778266	MGRB	UKBB
10:60555578:A:G	Negative	0.0505837	0.0634244	0.051703	gnomAD	UKBB
10:80931481:G:A	Negative	0.413619	0.419489	0.425373	gnomAD	UKBB
10:95139582:G:A	Negative	0.0173152	0.0132667	0.0172888	MGRB	MGRB
10:97229762:G:A	Negative	0.107393	0.0951968	0.0989907	MGRB	MGRB
11:102009280:A:G	Negative	0.0435798	0.0486537	0.0489087	gnomAD	UKBB
11:117447485:C:T	Negative	0.0151751	0.014988	0.0147932	MGRB	MGRB
11:123804419:A:C	Negative	0.49786	0.49432	0.497426	MGRB	MGRB
11:123956466:A:G	Negative	0.0416342	0.0411224	0.0385881	MGRB	MGRB
11:12698040:A:G	Positive	0.46594	0.446746	0.467808	MGRB	UKBB
11:130570791:C:T	Negative	0.0142023	0.0131298	0.0152045	MGRB	UKBB
11:132875597:G:T	Negative	0.160117	0.1606	0.157665	gnomAD	MGRB
11:23804648:C:T	Negative	0.0260802	0.0228789	0.0224446	MGRB	MGRB
11:2810731:C:T	Negative	0.100234	0.0999599	0.104524	MGRB	UKBB
11:34665925:G:T	Negative	0.0912807	0.0913333	0.0822826	gnomAD	MGRB
11:48091303:T:G	Negative	0.678863	0.703125	0.683376	gnomAD	UKBB
11:61570783:T:C	Positive	0.350214	0.342352	0.345621	MGRB	MGRB
11:65336819:C:T	Negative	0.0724581	0.0606162	0.0705936	MGRB	MGRB
11:66826160:C:T	Negative	0.35859	0.341781	0.356345	MGRB	MGRB
11:66899619:A:G	Negative	0.0767433	0.0667733	0.0843443	MGRB	UKBB
11:67024534:C:T	Negative	0.0753798	0.0657368	0.0835312	MGRB	UKBB
11:74166278:G:A	Positive	0.57243	0.5712	0.57696	MGRB	UKBB
11:83325540:T:G	Positive	0.607282	0.613117	0.603955	gnomAD	MGRB
12:101138872:G:T	Negative	0.0175097	0.0187233	0.0181806	gnomAD	UKBB
12:102506044:T:C	Positive	0.0151751	0.0184544	0.0134378	gnomAD	MGRB
12:102799598:A:G	Negative	0.0167315	0.0199174	0.0155285	gnomAD	MGRB
12:11855624:A:C	Negative	0.631231	0.617336	0.622992	MGRB	MGRB
12:11855773:G:A	Negative	0.648364	0.633093	0.639052	MGRB	MGRB
12:119277295:C:T	Negative	0.052355	0.0596477	0.0493627	gnomAD	MGRB
12:122494809:T:C	Positive	0.474893	0.464658	0.479453	MGRB	UKBB
12:123822711:G:A	Negative	0.205023	0.196116	0.204372	MGRB	MGRB
12:124085502:G:A	Positive	0.556659	0.559685	0.555072	gnomAD	MGRB
12:129186190:G:A	Negative	0.505062	0.510439	0.507663	gnomAD	UKBB
12:14966604:C:T	Positive	0.479751	0.466685	0.472257	MGRB	MGRB
12:20758613:G:A	Positive	0.051986	0.0490327	0.0571865	MGRB	UKBB
12:20857467:A:C	Positive	0.66141	0.671111	0.659033	gnomAD	MGRB
12:28569714:T:C	Negative	0.299844	0.297247	0.31534	MGRB	UKBB
12:30858969:G:T	Negative	0.0196651	0.0165912	0.0185713	MGRB	MGRB
12:43353413:A:G	Negative	0.0214008	0.0208194	0.0184873	MGRB	MGRB
12:52544922:C:T	Negative	0.0258755	0.0265445	0.02585	gnomAD	MGRB
12:54041192:T:C	Negative	0.281907	0.290174	0.289778	gnomAD	UKBB
12:56680745:C:T	Positive	0.085214	0.0920421	0.086407	gnomAD	UKBB
12:56737973:A:G	Positive	0.0684825	0.0756969	0.0671639	gnomAD	MGRB
12:576984:C:T	Negative	0.33035	0.344777	0.337155	gnomAD	UKBB
12:66359752:C:A	Negative	0.515564	0.493178	0.515549	MGRB	MGRB
12:66371880:G:T	Negative	0.515564	0.493582	0.516124	MGRB	UKBB
12:68250405:T:G	Negative	0.0184825	0.0221823	0.0186098	gnomAD	UKBB
12:74913196:T:C	Negative	0.0245136	0.0271514	0.0263691	gnomAD	UKBB
12:94089999:C:T	Negative	0.0385214	0.039251	0.0325293	gnomAD	MGRB
12:94126925:T:G	Positive	0.452529	0.437375	0.453906	MGRB	UKBB
13:100456122:G:A	Positive	0.636381	0.636024	0.649112	MGRB	UKBB
13:100947804:C:T	Negative	0.0305447	0.028659	0.0322787	MGRB	UKBB
13:100976091:T:C	Negative	0.0385214	0.0318582	0.039714	MGRB	UKBB
13:106657920:A:G	Negative	0.0505837	0.0439252	0.0441305	MGRB	MGRB
13:109550561:A:G	Positive	0.771984	0.771709	0.777678	MGRB	UKBB
13:111117518:A:G	Negative	0.0268482	0.0274256	0.020984	gnomAD	MGRB
13:114833711:C:T	Negative	0.30428	0.302127	0.292546	MGRB	MGRB
13:25716500:G:A	Negative	0.15214	0.150554	0.136242	MGRB	MGRB
13:27271370:G:A	Positive	0.681323	0.688971	0.688163	gnomAD	UKBB
13:33147052:C:T	Positive	0.357782	0.382333	0.370454	gnomAD	UKBB
13:33147548:T:G	Positive	0.357782	0.382597	0.370492	gnomAD	UKBB
13:34502183:C:T	Negative	0.0737354	0.0914431	0.0789288	gnomAD	UKBB
13:36476447:A:G	Positive	0.235214	0.243054	0.234214	gnomAD	MGRB
13:42631719:C:A	Negative	0.154669	0.147573	0.148388	MGRB	MGRB
13:50718468:C:T	Negative	0.255447	0.259014	0.25242	gnomAD	MGRB
13:51106788:G:A	Negative	0.280545	0.273381	0.278049	MGRB	MGRB
13:51111355:T:G	Negative	0.214981	0.211179	0.215855	MGRB	UKBB
13:56577180:G:A	Negative	0.011284	0.00993201	0.00988363	MGRB	MGRB
13:81550449:T:C	Positive	0.646109	0.67132	0.646214	gnomAD	UKBB
13:92015977:G:A	Negative	0.58463	0.584851	0.60366	gnomAD	UKBB
14:37000049:A:G	Negative	0.0861868	0.0807892	0.0928874	MGRB	UKBB
14:68813115:T:C	Positive	0.803113	0.809949	0.805582	gnomAD	UKBB
14:74990746:A:G	Positive	0.638521	0.642244	0.644655	gnomAD	UKBB
14:78640968:G:A	Negative	0.321595	0.324668	0.323887	gnomAD	UKBB
14:92427348:T:C	Positive	0.421206	0.415396	0.423856	MGRB	UKBB
14:92482948:C:T	Negative	0.239494	0.229771	0.243784	MGRB	UKBB
15:100786271:A:G	Negative	0.71195	0.727255	0.712022	gnomAD	UKBB
15:42782707:C:T	Negative	0.0202335	0.0171333	0.0221613	MGRB	UKBB
15:51530495:G:A	Negative	0.0474708	0.0529263	0.0452161	gnomAD	MGRB
15:51569410:A:G	Negative	0.134436	0.14733	0.14177	gnomAD	UKBB
15:51599683:A:G	Positive	0.0461089	0.0537548	0.0440372	gnomAD	MGRB
15:62380259:C:T	Negative	0.445525	0.463804	0.44951	gnomAD	UKBB
15:70048157:A:C	Positive	0.0976654	0.0910667	0.104432	MGRB	UKBB
15:70364352:G:A	Negative	0.168482	0.168602	0.18515	gnomAD	UKBB
15:75755467:C:T	Negative	0.272374	0.254108	0.253244	MGRB	MGRB
15:84286492:A:G	Negative	0.219821	0.231288	0.208857	gnomAD	MGRB
15:84315884:C:T	Positive	0.798092	0.780933	0.787871	MGRB	MGRB
15:84522755:C:T	Negative	0.25954	0.24111	0.254423	MGRB	MGRB
15:84557676:T:G	Positive	0.52609	0.501136	0.50883	MGRB	MGRB
15:84573041:T:G	Negative	0.535631	0.509816	0.521047	MGRB	MGRB
15:84580156:G:A	Positive	0.535826	0.510158	0.520977	MGRB	MGRB
15:89383764:T:C	Negative	0.0278318	0.0163355	0.0260552	MGRB	MGRB
15:89398105:C:T	Negative	0.636434	0.635433	0.648484	MGRB	UKBB
15:89412279:A:G	Positive	0.333009	0.343813	0.32935	gnomAD	MGRB
15:89617081:C:T	Negative	0.596341	0.570713	0.603437	MGRB	UKBB
15:89851580:G:A	Negative	0.388478	0.417591	0.382835	gnomAD	MGRB
16:11565012:A:G	Positive	0.808949	0.797455	0.815816	MGRB	UKBB
16:17736418:T:C	Negative	0.0920233	0.0937667	0.0894008	gnomAD	MGRB
16:24531718:T:C	Negative	0.10214	0.106542	0.104865	gnomAD	UKBB
16:27017495:T:C	Negative	0.0252918	0.0176047	0.0186068	MGRB	MGRB
16:58141933:G:A	Negative	0.0741245	0.0730764	0.0759764	MGRB	UKBB
16:6224373:A:G	Negative	0.45214	0.46274	0.4573	gnomAD	UKBB
16:74025074:A:G	Negative	0.0122568	0.010929	0.0132371	MGRB	UKBB
16:78515131:T:G	Negative	0.0155642	0.0133875	0.0171155	MGRB	UKBB
16:83639335:G:A	Negative	0.35214	0.362555	0.354168	gnomAD	UKBB
16:84987679:C:A	Negative	0.747276	0.731916	0.746776	MGRB	MGRB
17:29247715:G:A	Negative	0.369455	0.376537	0.374703	gnomAD	UKBB
17:36922196:A:G	Positive	0.552529	0.565816	0.564448	gnomAD	UKBB
17:39046881:C:A	Negative	0.5393	0.568668	0.539412	gnomAD	UKBB
17:41859648:A:G	Negative	0.274319	0.274359	0.278568	gnomAD	UKBB
17:43216281:C:T	Negative	0.339494	0.340615	0.340164	gnomAD	UKBB
17:46974734:T:C	Positive	0.52393	0.514698	0.530321	MGRB	UKBB
17:54430155:C:T	Positive	0.528016	0.523714	0.52385	MGRB	MGRB
17:54839652:A:G	Positive	0.503891	0.487909	0.499635	MGRB	MGRB
17:61763185:T:C	Positive	0.327043	0.328371	0.325927	gnomAD	MGRB
17:63563125:G:T	Negative	0.156859	0.159337	0.145325	gnomAD	MGRB
17:69076164:G:A	Positive	0.513835	0.503208	0.517688	MGRB	UKBB
17:69111098:G:A	Negative	0.388153	0.374833	0.391799	MGRB	UKBB
17:707329:T:C	Negative	0.159339	0.152817	0.160926	MGRB	UKBB
17:73688294:G:A	Negative	0.33067	0.345429	0.341705	gnomAD	UKBB
18:11872892:A:G	Negative	0.0258755	0.0229877	0.0258573	MGRB	MGRB
18:20672555:T:G	Positive	0.878405	0.898786	0.88623	gnomAD	UKBB
18:46582359:A:G	Positive	0.0519455	0.0614913	0.0473644	gnomAD	MGRB
18:46587654:G:A	Negative	0.880739	0.874833	0.891503	MGRB	UKBB
18:57851097:T:C	Positive	0.22179	0.22374	0.234082	gnomAD	UKBB
18:9314457:C:T	Negative	0.0124514	0.0201865	0.0143214	gnomAD	UKBB
19:17283303:T:C	Positive	0.258171	0.265589	0.25188	gnomAD	MGRB
19:19591066:A:G	Positive	0.179377	0.17465	0.180816	MGRB	UKBB
19:30943677:A:G	Positive	0.619354	0.646484	0.630933	gnomAD	UKBB
19:41922352:A:G	Positive	0.617017	0.594022	0.609799	MGRB	MGRB
19:41937095:G:A	Negative	0.356308	0.378005	0.36135	gnomAD	UKBB
19:49214274:G:A	Positive	0.51947	0.462423	0.524288	MGRB	UKBB
19:7184762:A:G	Positive	0.269066	0.26256	0.262301	MGRB	MGRB
19:8672000:G:A	Negative	0.377821	0.385875	0.376952	gnomAD	MGRB
2:125361807:A:G	Negative	0.146304	0.150914	0.146499	gnomAD	UKBB
2:134434824:T:C	Positive	0.18463	0.184772	0.190724	gnomAD	UKBB
2:185436262:A:G	Negative	0.24358	0.26035	0.241235	gnomAD	MGRB
2:207634236:T:G	Positive	0.162451	0.157318	0.178322	MGRB	UKBB
2:213911435:T:C	Negative	0.0291829	0.0270324	0.0320083	MGRB	UKBB
2:214332515:A:G	Negative	0.0227626	0.0163333	0.0210335	MGRB	MGRB
2:218146080:C:T	Negative	0.111868	0.107086	0.104988	MGRB	MGRB
2:218271898:T:C	Positive	0.189689	0.185823	0.191589	MGRB	UKBB
2:218523162:A:G	Positive	0.0118677	0.0141924	0.0123189	gnomAD	UKBB
2:218729865:C:A	Negative	0.519844	0.518588	0.5257	MGRB	UKBB
2:219472325:G:A	Negative	0.571401	0.583756	0.572381	gnomAD	UKBB
2:219943846:G:A	Negative	0.0964981	0.0917401	0.096898	MGRB	UKBB
2:219949184:C:T	Negative	0.0455253	0.0369383	0.0362047	MGRB	MGRB
2:223068286:G:A	Positive	0.624319	0.625552	0.622586	gnomAD	MGRB
2:225047744:T:C	Positive	0.454475	0.457309	0.455776	gnomAD	UKBB
2:232378231:T:C	Negative	0.53463	0.562542	0.53614	gnomAD	UKBB
2:232796610:T:C	Positive	0.0649805	0.0612163	0.0606859	MGRB	MGRB
2:232815341:G:A	Negative	0.0235409	0.0212582	0.0194408	MGRB	MGRB
2:232988582:A:C	Positive	0.7	0.709218	0.719595	gnomAD	UKBB
2:233053961:A:G	Positive	0.02393	0.0217189	0.0202419	MGRB	MGRB
2:233077064:A:G	Positive	0.0243191	0.0219275	0.0209452	MGRB	MGRB
2:233155110:T:C	Positive	0.248638	0.255076	0.241806	gnomAD	MGRB
2:242262986:G:A	Negative	0.221682	0.243549	0.223933	gnomAD	UKBB
2:25040082:C:T	Negative	0.21323	0.236881	0.223499	gnomAD	UKBB
2:25187599:C:T	Negative	0.503502	0.532616	0.508735	gnomAD	UKBB
2:2521248:G:A	Positive	0.55761	0.571524	0.550417	gnomAD	MGRB
2:25276284:G:A	Negative	0.119066	0.109725	0.117117	MGRB	MGRB
2:25463483:G:A	Negative	0.406809	0.432067	0.409717	gnomAD	UKBB
2:25482970:A:G	Positive	0.338327	0.320401	0.336806	MGRB	MGRB
2:27741237:T:C	Positive	0.613035	0.605988	0.619186	MGRB	UKBB
2:33361425:A:G	Positive	0.713813	0.72443	0.70818	gnomAD	MGRB
2:36768875:G:A	Negative	0.329572	0.335784	0.327953	gnomAD	MGRB
2:44768202:T:C	Positive	0.737938	0.719388	0.745111	MGRB	UKBB
2:46921285:G:A	Negative	0.359144	0.367627	0.367743	gnomAD	UKBB
2:55516323:T:G	Positive	0.956031	0.962889	0.955963	gnomAD	MGRB
2:67423662:T:C	Negative	0.0309339	0.0271116	0.0294504	MGRB	MGRB
2:68495002:G:A	Negative	0.384436	0.403506	0.388126	gnomAD	UKBB
2:69287943:A:G	Positive	0.166926	0.157477	0.160136	MGRB	MGRB
2:70697667:G:A	Negative	0.233074	0.241563	0.223141	gnomAD	MGRB
2:71525785:T:C	Negative	0.0258755	0.0291217	0.0245489	gnomAD	MGRB
2:71584485:G:A	Negative	0.579377	0.555957	0.573062	MGRB	MGRB
2:88924622:T:C	Positive	0.343714	0.332221	0.341169	MGRB	MGRB
2:99540100:T:C	Negative	0.0459144	0.0433449	0.0456321	MGRB	MGRB
2:99843271:C:T	Negative	0.040856	0.040714	0.0356363	MGRB	MGRB
20:21180259:C:T	Negative	0.28249	0.286555	0.295246	gnomAD	UKBB
20:21630280:A:G	Negative	0.103307	0.0924297	0.0941256	MGRB	MGRB
20:21632545:A:C	Negative	0.249027	0.228671	0.240294	MGRB	MGRB
20:23375907:C:T	Negative	0.382296	0.388763	0.388861	gnomAD	UKBB
20:32333181:G:T	Negative	0.25905	0.244961	0.258557	MGRB	MGRB
20:33890061:G:A	Negative	0.365901	0.387655	0.366308	gnomAD	UKBB
20:33909784:C:T	Positive	0.28805	0.303538	0.293189	gnomAD	UKBB
20:33914208:A:G	Positive	0.370961	0.393992	0.369734	gnomAD	MGRB
20:34005240:T:C	Negative	0.630985	0.608539	0.632608	MGRB	UKBB
20:34023962:G:A	Positive	0.361619	0.385992	0.360008	gnomAD	MGRB
20:34025756:A:G	Positive	0.4058	0.428915	0.402714	gnomAD	MGRB
20:34712310:T:C	Positive	0.28007	0.284846	0.269857	gnomAD	MGRB
20:38552078:T:C	Positive	0.374514	0.345866	0.361252	MGRB	MGRB
20:4098567:A:G	Positive	0.340467	0.324068	0.345614	MGRB	UKBB
20:4101800:C:T	Negative	0.63716	0.651918	0.632997	gnomAD	MGRB
20:47903019:G:A	Negative	0.224125	0.225554	0.220593	gnomAD	MGRB
20:6469596:G:A	Negative	0.349416	0.35742	0.361134	gnomAD	UKBB
20:9778729:G:A	Positive	0.707198	0.713475	0.701922	gnomAD	MGRB
22:23593051:G:A	Positive	0.451481	0.472441	0.461884	gnomAD	UKBB
22:26539574:C:T	Negative	0.0448168	0.0534188	0.0474233	gnomAD	UKBB
22:40207399:G:A	Negative	0.0231878	0.0269549	0.0212007	gnomAD	MGRB
22:40697581:C:T	Negative	0.676734	0.668318	0.678992	MGRB	UKBB
22:47852481:G:T	Negative	0.0340998	0.0405261	0.0298698	gnomAD	MGRB
3:129045906:C:T	Negative	0.67821	0.680572	0.678924	gnomAD	UKBB
3:129050756:T:C	Positive	0.783658	0.784913	0.778223	gnomAD	MGRB
3:129050943:A:G	Positive	0.783852	0.785342	0.77825	gnomAD	MGRB
3:134233092:A:G	Positive	0.663619	0.681739	0.673923	gnomAD	UKBB
3:13555836:C:T	Negative	0.904086	0.898529	0.896629	MGRB	MGRB
3:135974216:G:A	Negative	0.242218	0.239933	0.239707	MGRB	MGRB
3:136107549:G:A	Negative	0.24358	0.242091	0.241075	MGRB	MGRB
3:141094209:G:A	Negative	0.428988	0.42625	0.446139	MGRB	UKBB
3:141137035:G:A	Negative	0.0566148	0.0543391	0.058968	MGRB	UKBB
3:166216303:C:T	Negative	0.0373541	0.0358762	0.0360199	MGRB	MGRB
3:171970859:A:G	Positive	0.490661	0.484506	0.481823	MGRB	MGRB
3:172163449:G:A	Negative	0.317315	0.305559	0.318563	MGRB	UKBB
3:175927451:G:A	Positive	0.134825	0.148786	0.137382	gnomAD	UKBB
3:184359057:G:T	Negative	0.0268482	0.0331687	0.0319567	gnomAD	UKBB
3:185548683:G:A	Negative	0.362451	0.388741	0.374962	gnomAD	UKBB
3:189822090:C:T	Negative	0.0649805	0.0572096	0.0618131	MGRB	MGRB
3:22438596:A:G	Positive	0.528599	0.517564	0.535169	MGRB	UKBB
3:23113977:A:G	Negative	0.449222	0.451971	0.454295	gnomAD	UKBB
3:29571564:C:A	Negative	0.0173152	0.0157916	0.017414	MGRB	UKBB
3:43136696:G:A	Negative	0.148638	0.156167	0.148356	gnomAD	MGRB
3:52368319:A:G	Negative	0.0305447	0.0347194	0.0300818	gnomAD	MGRB
3:53125585:T:C	Negative	0.557977	0.587416	0.560165	gnomAD	UKBB
3:56735180:C:A	Negative	0.427237	0.396003	0.419511	MGRB	MGRB
3:61181318:T:C	Negative	0.168482	0.176196	0.162698	gnomAD	MGRB
3:65004205:A:C	Negative	0.125681	0.146627	0.124276	gnomAD	MGRB
3:67416322:T:C	Positive	0.123735	0.115097	0.116329	MGRB	MGRB
3:7122035:T:C	Negative	0.0169261	0.0164131	0.0130601	MGRB	MGRB
3:72437413:C:T	Negative	0.215953	0.225488	0.220017	gnomAD	UKBB
3:72509637:T:C	Positive	0.466342	0.450301	0.447556	MGRB	MGRB
3:976779:A:G	Negative	0.314397	0.292658	0.307705	MGRB	MGRB
4:106134316:G:A	Negative	0.376265	0.350281	0.386498	MGRB	UKBB
4:109408608:G:A	Negative	0.298249	0.301309	0.296207	gnomAD	MGRB
4:12963574:G:A	Negative	0.463994	0.468011	0.450078	gnomAD	MGRB
4:13305221:T:C	Negative	0.0179058	0.0117255	0.0162702	MGRB	MGRB
4:13768667:A:C	Negative	0.0471	0.0544521	0.0509971	gnomAD	UKBB
4:145565826:C:T	Negative	0.433658	0.457166	0.426699	gnomAD	MGRB
4:145568352:T:C	Positive	0.835798	0.851368	0.830688	gnomAD	MGRB
4:145574844:A:G	Positive	0.835798	0.851476	0.8307	gnomAD	MGRB
4:145650021:G:A	Positive	0.537938	0.553452	0.534532	gnomAD	MGRB
4:145982563:A:G	Positive	0.370817	0.386847	0.370881	gnomAD	UKBB
4:149206436:A:G	Negative	0.27821	0.271581	0.265913	MGRB	MGRB
4:154831899:G:A	Negative	0.0715953	0.0785113	0.0670258	gnomAD	MGRB
4:162602209:G:A	Negative	0.0383268	0.0610814	0.0407813	gnomAD	UKBB
4:1701317:G:A	Negative	0.33768	0.330282	0.33541	MGRB	MGRB
4:172328460:C:T	Positive	0.7	0.730898	0.713069	gnomAD	UKBB
4:17797966:G:A	Negative	0.15434	0.1407	0.155469	MGRB	UKBB
4:17877487:A:G	Positive	0.130401	0.129013	0.135875	MGRB	UKBB
4:17919811:G:A	Positive	0.720514	0.737555	0.73664	gnomAD	UKBB
4:17936634:T:C	Positive	0.151226	0.14974	0.156497	MGRB	UKBB
4:17944840:G:A	Negative	0.151421	0.149786	0.157096	MGRB	UKBB
4:17993410:A:C	Positive	0.725769	0.740582	0.738551	gnomAD	UKBB
4:17994298:T:C	Negative	0.128065	0.128501	0.13114	gnomAD	UKBB
4:18033488:T:C	Positive	0.152199	0.150487	0.157647	MGRB	UKBB
4:24246136:A:G	Negative	0.441222	0.454606	0.448334	gnomAD	UKBB
4:45202638:G:T	Negative	0.114981	0.106809	0.113768	MGRB	MGRB
4:56399648:T:C	Positive	0.368872	0.361352	0.365831	MGRB	MGRB
4:57798189:G:A	Negative	0.184047	0.207621	0.184998	gnomAD	UKBB
4:57857188:A:G	Positive	0.146109	0.157551	0.142129	gnomAD	MGRB
4:73476014:T:G	Positive	0.516926	0.508354	0.525723	MGRB	UKBB
4:73515825:C:T	Negative	0.068677	0.074607	0.0632533	gnomAD	MGRB
4:82150006:T:G	Positive	0.325097	0.332955	0.304039	gnomAD	MGRB
4:82155568:C:A	Negative	0.307198	0.316134	0.288747	gnomAD	MGRB
4:82165790:T:C	Positive	0.323152	0.331882	0.305922	gnomAD	MGRB
4:82184234:A:G	Positive	0.333074	0.34066	0.311615	gnomAD	MGRB
4:82220324:A:C	Positive	0.285992	0.265072	0.266017	MGRB	MGRB
5:108113344:C:T	Negative	0.0790191	0.0723711	0.0753476	MGRB	MGRB
5:115723410:T:G	Negative	0.08116	0.100227	0.0789191	gnomAD	MGRB
5:131686146:G:A	Positive	0.477812	0.429105	0.472653	MGRB	MGRB
5:134348703:G:T	Negative	0.260413	0.264159	0.259173	gnomAD	MGRB
5:168250903:G:A	Negative	0.211366	0.201936	0.207682	MGRB	MGRB
5:168256240:G:A	Negative	0.206695	0.196464	0.206557	MGRB	MGRB
5:170875097:A:C	Positive	0.217011	0.205572	0.210281	MGRB	MGRB
5:171203438:C:A	Negative	0.237057	0.234477	0.246452	MGRB	UKBB
5:173352763:G:A	Positive	0.952121	0.95377	0.955852	gnomAD	UKBB
5:176517326:T:C	Positive	0.786298	0.78668	0.786028	gnomAD	MGRB
5:25907909:A:G	Positive	0.793889	0.789375	0.790343	MGRB	MGRB
5:32694942:C:T	Negative	0.326586	0.320312	0.327308	MGRB	UKBB
5:32773275:A:G	Negative	0.052355	0.0516391	0.0507243	MGRB	MGRB
5:32830521:T:C	Positive	0.595952	0.585993	0.596729	MGRB	UKBB
5:32888818:C:T	Positive	0.464578	0.450944	0.460529	MGRB	MGRB
5:36473237:C:T	Negative	0.471779	0.437977	0.456754	MGRB	MGRB
5:42719239:A:C	Positive	0.446477	0.448596	0.451228	gnomAD	UKBB
5:54944262:C:T	Negative	0.665759	0.676659	0.666772	gnomAD	UKBB
5:55001899:G:A	Negative	0.691245	0.700416	0.690617	gnomAD	MGRB
5:65411710:G:T	Negative	0.135798	0.154544	0.132802	gnomAD	MGRB
5:71455274:A:G	Positive	0.742802	0.710093	0.740101	MGRB	MGRB
5:73944316:T:C	Negative	0.0412451	0.0347722	0.038836	MGRB	MGRB
5:78055483:T:C	Negative	0.0653696	0.0625833	0.0607422	MGRB	MGRB
5:78756778:T:C	Negative	0.222957	0.227589	0.224602	gnomAD	UKBB
5:88327782:T:G	Positive	0.464008	0.443902	0.467317	MGRB	UKBB
6:105378954:C:T	Negative	0.677432	0.671816	0.677643	MGRB	UKBB
6:105392745:C:T	Negative	0.67821	0.671904	0.679741	MGRB	UKBB
6:109723939:G:A	Negative	0.417315	0.411144	0.407849	MGRB	MGRB
6:109742015:G:A	Negative	0.35214	0.350621	0.34767	MGRB	MGRB
6:109783941:A:G	Positive	0.418093	0.414672	0.408165	MGRB	MGRB
6:117871836:G:A	Negative	0.502335	0.538482	0.497399	gnomAD	MGRB
6:126767600:C:T	Negative	0.468677	0.453841	0.454245	MGRB	MGRB
6:126990392:T:G	Negative	0.531518	0.522815	0.51827	MGRB	MGRB
6:130358428:G:A	Negative	0.691245	0.701217	0.69672	gnomAD	UKBB
6:14173428:G:A	Negative	0.213424	0.217682	0.212908	gnomAD	MGRB
6:142703877:G:A	Negative	0.304086	0.318103	0.299993	gnomAD	MGRB
6:142745883:T:G	Negative	0.308171	0.319554	0.302979	gnomAD	MGRB
6:142767633:A:G	Negative	0.289689	0.303848	0.288687	gnomAD	MGRB
6:142797289:G:A	Negative	0.294942	0.306385	0.293281	gnomAD	MGRB
6:142863888:T:C	Negative	0.29358	0.302391	0.290961	gnomAD	MGRB
6:14656031:C:T	Positive	0.988521	0.98441	0.989743	MGRB	UKBB
6:152345162:G:A	Negative	0.274708	0.288179	0.273883	gnomAD	MGRB
6:152358179:T:C	Positive	0.423152	0.449012	0.419476	gnomAD	MGRB
6:158722034:A:G	Positive	0.665953	0.645463	0.664213	MGRB	MGRB
6:19841493:T:C	Positive	0.245914	0.258473	0.246446	gnomAD	UKBB
6:25916979:C:T	Negative	0.390856	0.397916	0.392781	gnomAD	UKBB
6:26233387:A:G	Negative	0.287354	0.313368	0.270344	gnomAD	MGRB
6:34165721:A:G	Negative	0.175875	0.176196	0.174686	gnomAD	MGRB
6:34194866:C:T	Negative	0.841829	0.835651	0.840094	MGRB	MGRB
6:34195011:G:T	Negative	0.905447	0.911414	0.910899	gnomAD	UKBB
6:34581636:T:G	Positive	0.133268	0.161643	0.139734	gnomAD	UKBB
6:34618893:G:A	Negative	0.132685	0.161859	0.139417	gnomAD	UKBB
6:35005084:A:C	Negative	0.268677	0.249365	0.279287	MGRB	UKBB
6:35246903:G:A	Negative	0.870817	0.885954	0.858499	gnomAD	MGRB
6:44967490:T:C	Negative	0.416342	0.411104	0.420164	MGRB	UKBB
6:45095163:A:C	Positive	0.402529	0.405297	0.397497	gnomAD	MGRB
6:45244415:T:C	Positive	0.409144	0.41134	0.401014	gnomAD	MGRB
6:45329656:C:T	Negative	0.119261	0.132875	0.118828	gnomAD	MGRB
6:66086336:C:T	Negative	0.020436	0.017869	0.0182568	MGRB	MGRB
6:76164589:C:A	Negative	0.105099	0.110614	0.100706	gnomAD	MGRB
6:7720059:G:A	Positive	0.47821	0.475144	0.478785	MGRB	UKBB
6:80845989:T:C	Negative	0.486765	0.480479	0.487294	MGRB	UKBB
6:80956208:C:T	Negative	0.535033	0.527993	0.530272	MGRB	MGRB
6:81792063:G:T	Negative	0.550214	0.551378	0.551723	gnomAD	UKBB
7:105284679:T:C	Negative	0.0134346	0.0119286	0.0130507	MGRB	MGRB
7:145443137:T:C	Negative	0.0933852	0.101974	0.087521	gnomAD	MGRB
7:148629759:C:T	Negative	0.800195	0.797573	0.79786	MGRB	MGRB
7:150512172:T:C	Positive	0.277626	0.298169	0.274669	gnomAD	MGRB
7:158777934:G:A	Positive	0.668159	0.6631	0.669068	MGRB	UKBB
7:18767343:A:G	Negative	0.251751	0.247895	0.250444	MGRB	MGRB
7:19616522:C:T	Negative	0.179377	0.169905	0.182081	MGRB	UKBB
7:2759795:C:T	Negative	0.288716	0.296986	0.298431	gnomAD	UKBB
7:2801803:C:T	Negative	0.259144	0.272958	0.270556	gnomAD	UKBB
7:2814271:A:G	Positive	0.41323	0.431502	0.421363	gnomAD	UKBB
7:28189946:A:G	Positive	0.707393	0.708389	0.699326	gnomAD	MGRB
7:28205303:T:C	Positive	0.711868	0.713741	0.704548	gnomAD	MGRB
7:3344986:G:A	Negative	0.0931907	0.0877205	0.0888711	MGRB	MGRB
7:40742902:A:G	Negative	0.0575875	0.0617234	0.0563449	gnomAD	MGRB
7:41478608:G:A	Negative	0.0284047	0.029447	0.0295054	gnomAD	UKBB
7:42131390:T:C	Positive	0.241634	0.227394	0.24154	MGRB	MGRB
7:46201355:A:G	Positive	0.198444	0.224156	0.212437	gnomAD	UKBB
7:77741221:C:T	Negative	0.058434	0.0782771	0.052563	gnomAD	MGRB
7:77964788:C:T	Positive	0.892676	0.901987	0.895993	gnomAD	UKBB
7:92244422:C:T	Negative	0.252435	0.256212	0.243559	gnomAD	MGRB
7:92256905:C:T	Positive	0.518699	0.538111	0.516308	gnomAD	MGRB
7:936192:G:A	Negative	0.0122616	0.011	0.0104252	MGRB	MGRB
8:105542839:G:A	Negative	0.0145914	0.0142572	0.0130779	MGRB	MGRB
8:108868792:A:G	Negative	0.0309339	0.0277926	0.0308969	MGRB	MGRB
8:109403303:T:C	Negative	0.0145914	0.0104736	0.00916994	MGRB	MGRB
8:111433156:G:A	Negative	0.0496109	0.0584737	0.0496008	gnomAD	MGRB
8:129095848:G:A	Negative	0.0474708	0.0434261	0.0450743	MGRB	MGRB
8:130596459:C:T	Positive	0.85214	0.853059	0.847111	gnomAD	MGRB
8:130723728:A:G	Positive	0.199611	0.18499	0.203154	MGRB	UKBB
8:135638632:C:A	Negative	0.270623	0.282051	0.279598	gnomAD	UKBB
8:135650483:G:A	Negative	0.292802	0.304539	0.30382	gnomAD	UKBB
8:142667266:C:T	Positive	0.775097	0.784492	0.784124	gnomAD	UKBB
8:24116304:C:T	Negative	0.229751	0.25	0.236056	gnomAD	UKBB
8:26206077:C:T	Negative	0.22391	0.210793	0.223469	MGRB	MGRB
8:26315914:C:T	Negative	0.202298	0.2251	0.201755	gnomAD	MGRB
8:28604791:T:C	Positive	0.279984	0.292447	0.268477	gnomAD	MGRB
8:55523880:A:G	Negative	0.0406931	0.0428171	0.0412484	gnomAD	UKBB
8:57095808:T:C	Positive	0.214759	0.21099	0.21211	MGRB	MGRB
8:57100149:G:A	Negative	0.164136	0.181412	0.169974	gnomAD	UKBB
8:57155598:G:T	Negative	0.125195	0.136509	0.129659	gnomAD	UKBB
8:57194163:T:C	Positive	0.11176	0.114856	0.111184	gnomAD	MGRB
8:57200362:A:G	Positive	0.131036	0.134908	0.13177	gnomAD	UKBB
8:57209246:A:G	Negative	0.125	0.129073	0.124527	gnomAD	MGRB
8:70412450:C:T	Negative	0.18419	0.199413	0.186205	gnomAD	UKBB
8:78160179:T:C	Positive	0.274922	0.281839	0.28465	gnomAD	UKBB
8:78178485:A:C	Positive	0.275896	0.282207	0.285665	gnomAD	UKBB
9:109599046:G:A	Negative	0.223346	0.221688	0.228687	MGRB	UKBB
9:109632353:G:A	Positive	0.224125	0.220502	0.224776	MGRB	UKBB
9:112945405:G:A	Positive	0.232101	0.222371	0.231891	MGRB	MGRB
9:113792706:C:A	Negative	0.239105	0.243296	0.247945	gnomAD	UKBB
9:113807082:C:T	Negative	0.233463	0.23568	0.247364	gnomAD	UKBB
9:117049891:T:G	Negative	0.520428	0.480496	0.519368	MGRB	MGRB
9:119122342:C:T	Negative	0.703307	0.702605	0.710337	MGRB	UKBB
9:119134796:A:G	Negative	0.195525	0.2083	0.200473	gnomAD	UKBB
9:137370739:A:C	Negative	0.0163488	0.0164557	0.0187871	gnomAD	UKBB
9:139111870:G:T	Negative	0.327365	0.326998	0.332524	MGRB	UKBB
9:139119215:A:G	Positive	0.266641	0.277852	0.273257	gnomAD	UKBB
9:16368732:G:T	Negative	0.316271	0.345753	0.314499	gnomAD	MGRB
9:24170627:G:A	Negative	0.0276372	0.0266106	0.0241234	MGRB	MGRB
9:73157416:G:A	Positive	0.85364	0.844342	0.858856	MGRB	UKBB
9:78542286:G:A	Negative	0.117166	0.124717	0.118933	gnomAD	UKBB
9:80117749:T:C	Negative	0.0200467	0.0273854	0.0204528	gnomAD	UKBB
9:95387983:C:T	Negative	0.565564	0.549325	0.555903	MGRB	MGRB
9:96893945:A:G	Positive	0.956615	0.952346	0.959925	MGRB	UKBB
9:98256235:T:G	Positive	0.0883268	0.087929	0.0896093	MGRB	UKBB

## Sheet: Sheet 6 - behavioural GWAS phen
EBI GWAS study accession	Phenotype
GCST001511	economic and social preference
GCST001512	economic and social preference
GCST001513	economic and social preference
GCST001514	economic and social preference
GCST001515	economic and social preference
GCST001519	economic and social preference
GCST002045	self reported educational attainment
GCST002047	self reported educational attainment
GCST002059	non-word reading
GCST002060	word reading
GCST002598	self reported educational attainment
GCST002695	episodic memory
GCST002701	word list delayed recall measurement, memory performance
GCST002920	neuroticism measurement
GCST003447	neuroticism measurement
GCST003676	self reported educational attainment
GCST003677	self reported educational attainment
GCST003770	neuroticism measurement
GCST004017	neuroticism measurement
GCST004402	intelligence, specific language impairment, dyslexia
GCST005232	neuroticism measurement
GCST005316	intelligence, self reported educational attainment

## Sheet: Sheet 7 - behavioural GWAS loci
Variant	Association with behavioural phenotype	VAF in MGRB	VAF in gnomAD	VAF in UKBB	VAF higher in MGRB vs gnomAD	VAF higher in MGRB vs UKBB
1:103591465:G:A	Negative	0.509922	0.499264	0.510332	MGRB	UKBB
1:109967104:C:A	Negative	0.529389	0.518194	0.537461	MGRB	UKBB
1:110030945:A:G	Positive	0.320553	0.328098	0.303883	gnomAD	MGRB
1:116427567:C:T	Negative	0.0799922	0.0700573	0.0716225	MGRB	MGRB
1:116740450:C:A	Negative	0.290191	0.274626	0.295022	MGRB	UKBB
1:162319524:A:G	Positive	0.0892996	0.0976927	0.0830775	gnomAD	MGRB
1:18021858:T:C	Positive	0.18035	0.173326	0.178924	MGRB	MGRB
1:181698693:G:A	Negative	0.246693	0.252672	0.242567	gnomAD	MGRB
1:181740924:A:G	Negative	0.255253	0.257313	0.246171	gnomAD	MGRB
1:188379428:C:A	Positive	0.27607	0.267503	0.263392	MGRB	MGRB
1:199315998:C:T	Negative	0.25642	0.250134	0.271728	MGRB	UKBB
1:204589101:G:A	Negative	0.217315	0.238767	0.216607	gnomAD	MGRB
1:207032751:C:T	Negative	0.0832685	0.0792211	0.0805356	MGRB	MGRB
1:20877812:T:C	Positive	0.188716	0.185779	0.188703	MGRB	MGRB
1:20882523:A:G	Positive	0.116732	0.119057	0.115	gnomAD	MGRB
1:208994936:C:T	Negative	0.134047	0.144744	0.135679	gnomAD	UKBB
1:20976535:G:A	Negative	0.0953307	0.0899094	0.0961194	MGRB	UKBB
1:211619703:G:A	Negative	0.223735	0.194022	0.220973	MGRB	MGRB
1:211674383:T:C	Positive	0.424514	0.424279	0.418812	MGRB	MGRB
1:211737950:T:C	Positive	0.0461089	0.0409006	0.0495888	MGRB	UKBB
1:216871412:A:G	Positive	0.166926	0.156634	0.170157	MGRB	UKBB
1:225893401:C:T	Negative	0.130596	0.130011	0.130902	MGRB	UKBB
1:238724741:A:G	Negative	0.450389	0.442367	0.443704	MGRB	MGRB
1:32062066:G:T	Negative	0.482685	0.456356	0.470104	MGRB	MGRB
1:32135773:A:G	Positive	0.34786	0.360818	0.356944	gnomAD	UKBB
1:32139635:C:T	Negative	0.58677	0.567826	0.575451	MGRB	MGRB
1:37202767:G:A	Positive	0.575292	0.579295	0.586651	gnomAD	UKBB
1:37242743:G:A	Negative	0.236576	0.250667	0.227543	gnomAD	MGRB
1:41745035:C:T	Negative	0.116148	0.11175	0.113269	MGRB	MGRB
1:41748897:G:T	Negative	0.085214	0.0755208	0.0818115	MGRB	MGRB
1:41750648:C:A	Negative	0.224125	0.210252	0.222296	MGRB	MGRB
1:41837173:C:T	Negative	0.154864	0.141758	0.150651	MGRB	MGRB
1:44062154:C:T	Negative	0.444163	0.427619	0.440919	MGRB	MGRB
1:44198531:A:G	Positive	0.314008	0.306034	0.310508	MGRB	MGRB
1:44229597:G:A	Negative	0.749611	0.736948	0.732489	MGRB	MGRB
1:44373409:A:G	Positive	0.0865759	0.10004	0.0927175	gnomAD	UKBB
1:44379957:G:A	Negative	0.84144	0.823746	0.83045	MGRB	MGRB
1:66279125:A:G	Negative	0.784241	0.780615	0.784299	MGRB	UKBB
1:69427576:A:C	Positive	0.0939689	0.110169	0.094029	gnomAD	UKBB
1:71426569:T:C	Positive	0.844553	0.862267	0.838375	gnomAD	MGRB
1:71801039:A:C	Positive	0.209728	0.200734	0.209587	MGRB	MGRB
1:71907540:C:T	Negative	0.110311	0.105927	0.111331	MGRB	UKBB
1:72114787:G:A	Negative	0.492412	0.474203	0.488784	MGRB	MGRB
1:72516287:T:C	Positive	0.496304	0.46883	0.507641	MGRB	UKBB
1:72554093:C:T	Negative	0.570817	0.558607	0.579484	MGRB	UKBB
1:72588119:A:G	Positive	0.273735	0.272289	0.260631	MGRB	MGRB
1:72610879:G:T	Negative	0.462646	0.482585	0.45542	gnomAD	MGRB
1:72632885:A:G	Positive	0.0968872	0.101495	0.0994285	gnomAD	UKBB
1:72634912:A:G	Positive	0.0622568	0.0520486	0.0477967	MGRB	MGRB
1:72635996:C:A	Negative	0.141245	0.132648	0.136647	MGRB	MGRB
1:72735458:T:C	Positive	0.506809	0.483535	0.516474	MGRB	UKBB
1:72749848:T:C	Positive	0.799416	0.793799	0.79241	MGRB	MGRB
1:72751185:T:C	Positive	0.609728	0.626886	0.599832	gnomAD	MGRB
1:72828183:T:C	Negative	0.175875	0.178653	0.179535	gnomAD	UKBB
1:72837490:C:T	Negative	0.60642	0.617778	0.59378	gnomAD	MGRB
1:77989923:T:C	Positive	0.448444	0.420329	0.444509	MGRB	MGRB
1:8338355:G:A	Positive	0.931128	0.937183	0.934207	gnomAD	UKBB
1:8490603:T:C	Positive	0.823735	0.826441	0.827339	gnomAD	UKBB
1:85290409:T:C	Positive	0.19572	0.185613	0.195374	MGRB	MGRB
1:91135864:A:C	Positive	0.562646	0.556038	0.562536	MGRB	MGRB
1:96169760:G:A	Negative	0.481128	0.494508	0.484653	gnomAD	UKBB
1:96187319:G:A	Negative	0.779767	0.786782	0.784918	gnomAD	UKBB
1:96247835:G:A	Negative	0.778016	0.785495	0.786129	gnomAD	UKBB
1:98562260:T:C	Positive	0.813424	0.804142	0.807707	MGRB	MGRB
1:98572382:G:A	Negative	0.296304	0.276685	0.304909	MGRB	UKBB
10:100670906:A:G	Positive	0.0671206	0.0764	0.0728667	gnomAD	UKBB
10:103605714:T:C	Positive	0.335019	0.35828	0.354705	gnomAD	UKBB
10:103802408:A:G	Positive	0.334047	0.358239	0.353598	gnomAD	UKBB
10:103831598:G:A	Negative	0.169066	0.179521	0.17908	gnomAD	UKBB
10:104082688:T:G	Positive	0.594163	0.582395	0.592666	MGRB	MGRB
10:106947006:C:T	Negative	0.235214	0.243126	0.23433	gnomAD	MGRB
10:12431367:C:T	Negative	0.439181	0.451658	0.436031	gnomAD	MGRB
10:130877558:G:A	Negative	0.0461089	0.0470667	0.0460077	gnomAD	MGRB
10:3418124:C:T	Negative	0.640156	0.640211	0.649723	gnomAD	UKBB
10:4137661:T:G	Positive	0.181092	0.166022	0.17694	MGRB	MGRB
10:424145:G:A	Negative	0.0366472	0.0483011	0.0357867	gnomAD	MGRB
10:64840665:G:A	Negative	0.405058	0.399532	0.397497	MGRB	MGRB
10:65066186:G:T	Negative	0.413813	0.426833	0.41596	gnomAD	UKBB
10:65133822:A:G	Positive	0.474319	0.503476	0.472431	gnomAD	MGRB
10:65180776:C:A	Negative	0.812062	0.813367	0.815536	gnomAD	UKBB
10:65336185:A:G	Positive	0.47179	0.450729	0.474966	MGRB	UKBB
10:67965010:T:G	Positive	0.274319	0.291717	0.274929	gnomAD	UKBB
10:91962670:A:G	Negative	0.243191	0.258019	0.248819	gnomAD	UKBB
10:91963463:T:C	Positive	0.242218	0.257377	0.247143	gnomAD	UKBB
10:93442240:T:C	Positive	0.547665	0.577453	0.539549	gnomAD	MGRB
11:113364803:C:T	Negative	0.633463	0.666644	0.622095	gnomAD	MGRB
11:113377488:C:A	Positive	0.644358	0.674509	0.633194	gnomAD	MGRB
11:12748819:A:G	Positive	0.402686	0.379174	0.412221	MGRB	UKBB
11:12867214:T:C	Positive	0.720708	0.734031	0.709255	gnomAD	MGRB
11:131291728:A:G	Positive	0.640272	0.662485	0.641241	gnomAD	UKBB
11:13288698:G:T	Positive	0.552939	0.551464	0.570066	MGRB	UKBB
11:134100499:G:A	Negative	0.215564	0.220243	0.217377	gnomAD	UKBB
11:20215756:C:T	Negative	0.319385	0.319244	0.321536	MGRB	UKBB
11:31850105:G:T	Positive	0.214675	0.22093	0.230531	gnomAD	UKBB
11:45193779:G:A	Negative	0.264889	0.235907	0.261756	MGRB	MGRB
11:57657141:G:A	Positive	0.688157	0.664012	0.684136	MGRB	MGRB
11:63173684:T:G	Positive	0.187768	0.195026	0.197261	gnomAD	UKBB
11:74117462:T:C	Positive	0.750584	0.741653	0.749458	MGRB	MGRB
11:79441694:T:C	Positive	0.136293	0.148173	0.139543	gnomAD	UKBB
11:82723072:T:C	Positive	0.318146	0.32757	0.307059	gnomAD	MGRB
11:89922230:A:G	Positive	0.216537	0.193267	0.216639	MGRB	UKBB
11:90389865:C:T	Negative	0.258366	0.255342	0.255879	MGRB	MGRB
11:90424638:T:C	Positive	0.38677	0.369232	0.395242	MGRB	UKBB
11:90430822:A:G	Positive	0.387354	0.368347	0.396402	MGRB	UKBB
11:90472975:C:A	Negative	0.513424	0.521865	0.50319	gnomAD	MGRB
11:92743239:T:C	Positive	0.0581712	0.0628667	0.060939	gnomAD	UKBB
12:109879292:T:C	Negative	0.31919	0.291216	0.312939	MGRB	MGRB
12:110597304:C:T	Negative	0.164072	0.155057	0.150993	MGRB	MGRB
12:117160976:T:C	Negative	0.0687038	0.0589607	0.063173	MGRB	MGRB
12:117669914:G:A	Positive	0.200467	0.204159	0.194503	gnomAD	MGRB
12:123575742:A:G	Positive	0.712422	0.721003	0.715284	gnomAD	UKBB
12:123627016:T:C	Positive	0.790109	0.794545	0.788101	gnomAD	MGRB
12:123757861:G:A	Negative	0.699961	0.695124	0.698825	MGRB	MGRB
12:123822711:G:A	Negative	0.205023	0.196116	0.204372	MGRB	MGRB
12:14521182:T:C	Positive	0.442952	0.482387	0.431595	gnomAD	MGRB
12:14595756:G:A	Negative	0.443146	0.481949	0.431736	gnomAD	MGRB
12:16609038:T:C	Positive	0.531153	0.502613	0.537611	MGRB	UKBB
12:23639917:A:G	Negative	0.273364	0.258694	0.263366	MGRB	MGRB
12:49422094:A:G	Positive	0.401751	0.416856	0.400042	gnomAD	MGRB
12:49661715:C:T	Negative	0.0959144	0.109829	0.0926004	gnomAD	MGRB
12:49947952:C:T	Negative	0.0750973	0.0765327	0.0742309	gnomAD	MGRB
12:56401085:G:A	Negative	0.582296	0.602387	0.572951	gnomAD	MGRB
12:72125285:A:G	Negative	0.0974708	0.0952762	0.0952131	MGRB	MGRB
12:74367283:G:T	Negative	0.54572	0.547088	0.54633	gnomAD	UKBB
12:75496463:T:G	Positive	0.158949	0.180635	0.160787	gnomAD	UKBB
12:79584218:A:G	Positive	0.423152	0.407002	0.431551	MGRB	UKBB
12:81430043:T:C	Positive	0.657198	0.639409	0.679104	MGRB	UKBB
12:92112418:A:G	Negative	0.392412	0.389775	0.397619	MGRB	UKBB
12:92154270:G:A	Negative	0.375097	0.370705	0.373841	MGRB	MGRB
12:94426468:G:T	Negative	0.60856	0.59015	0.602815	MGRB	MGRB
13:106631574:C:T	Negative	0.393191	0.382408	0.389972	MGRB	MGRB
13:106640634:T:G	Positive	0.735992	0.754301	0.74357	gnomAD	UKBB
13:53625781:A:G	Positive	0.567121	0.569192	0.563677	gnomAD	MGRB
13:55466383:T:C	Positive	0.0340467	0.0326797	0.0331898	MGRB	MGRB
13:58276365:G:A	Negative	0.761479	0.759205	0.752077	MGRB	MGRB
13:58288880:T:C	Positive	0.69358	0.690185	0.681198	MGRB	MGRB
13:58358159:G:A	Negative	0.255253	0.266667	0.265379	gnomAD	UKBB
13:58472642:A:C	Positive	0.714591	0.694411	0.702799	MGRB	MGRB
13:58653695:G:A	Negative	0.685798	0.674411	0.68201	MGRB	MGRB
13:70810223:G:A	Negative	0.911479	0.911478	0.909352	MGRB	MGRB
13:86690527:G:T	Negative	0.543191	0.550368	0.535508	gnomAD	MGRB
14:29569237:G:A	Negative	0.85428	0.865654	0.859658	gnomAD	UKBB
14:29629456:A:G	Positive	0.184047	0.195574	0.181437	gnomAD	MGRB
14:29685328:G:A	Negative	0.773541	0.752005	0.771566	MGRB	MGRB
14:29694034:A:G	Positive	0.110117	0.109999	0.104987	MGRB	MGRB
14:29710453:A:G	Positive	0.0562257	0.051241	0.051791	MGRB	MGRB
14:30074687:C:T	Negative	0.371595	0.402418	0.387283	gnomAD	UKBB
14:30190316:T:C	Positive	0.225292	0.228352	0.229501	gnomAD	UKBB
14:32851025:G:A	Positive	0.0363813	0.036257	0.0369836	MGRB	UKBB
14:33292743:A:C	Positive	0.547276	0.544465	0.551795	MGRB	UKBB
14:33299482:T:C	Positive	0.533852	0.546566	0.527273	gnomAD	MGRB
14:36994802:A:G	Positive	0.0420233	0.0424125	0.0475046	gnomAD	UKBB
14:37030245:G:A	Negative	0.411868	0.411674	0.411605	MGRB	MGRB
14:53837485:G:A	Positive	0.255642	0.230764	0.25238	MGRB	MGRB
14:62732664:T:C	Positive	0.234436	0.234509	0.231154	gnomAD	MGRB
14:69575054:A:G	Positive	0.727043	0.684622	0.718339	MGRB	MGRB
14:69702328:T:C	Positive	0.221984	0.2505	0.228813	gnomAD	UKBB
14:72170969:G:A	Positive	0.541051	0.538246	0.52985	MGRB	MGRB
14:72432149:G:A	Positive	0.0496109	0.0524913	0.0476186	gnomAD	MGRB
14:75270635:T:C	Negative	0.677626	0.677005	0.683442	MGRB	UKBB
14:75374899:C:T	Positive	0.318482	0.317471	0.314045	MGRB	MGRB
14:83378003:T:G	Positive	0.20428	0.184562	0.198513	MGRB	MGRB
14:84980036:A:G	Positive	0.221206	0.230898	0.222944	gnomAD	UKBB
14:89723630:G:A	Negative	0.51284	0.536468	0.512023	gnomAD	MGRB
14:98547748:G:A	Negative	0.239494	0.249499	0.250713	gnomAD	UKBB
15:40705417:G:A	Negative	0.165564	0.153393	0.166171	MGRB	UKBB
15:47518807:T:G	Negative	0.397082	0.38266	0.401943	MGRB	UKBB
15:47613593:T:C	Positive	0.16965	0.165377	0.171744	MGRB	UKBB
15:51926808:G:T	Negative	0.114591	0.097771	0.113144	MGRB	MGRB
15:52064376:C:T	Negative	0.0309339	0.0296118	0.032832	MGRB	UKBB
15:64952699:T:G	Negative	0.0645914	0.0752667	0.0516527	gnomAD	MGRB
15:65856805:G:T	Negative	0.138132	0.157782	0.127813	gnomAD	MGRB
15:66009248:G:A	Negative	0.179183	0.191269	0.169247	gnomAD	MGRB
15:78114052:A:G	Negative	0.709339	0.708049	0.713269	MGRB	UKBB
15:82432715:T:C	Positive	0.501362	0.494114	0.488643	MGRB	MGRB
15:86940622:T:C	Negative	0.478396	0.481049	0.470957	gnomAD	MGRB
15:96911139:A:G	Positive	0.232192	0.241287	0.226099	gnomAD	MGRB
16:24766841:T:C	Positive	0.301946	0.311525	0.300358	gnomAD	MGRB
16:26451443:T:C	Positive	0.181128	0.183182	0.178616	gnomAD	MGRB
16:28318440:A:G	Positive	0.427432	0.3974	0.417025	MGRB	MGRB
16:28336882:T:C	Positive	0.313424	0.354128	0.324858	gnomAD	UKBB
16:28543381:G:A	Negative	0.403113	0.441763	0.418988	gnomAD	UKBB
16:28574615:A:G	Positive	0.526654	0.549058	0.542087	gnomAD	UKBB
16:31004812:T:C	Negative	0.368288	0.381401	0.373274	gnomAD	UKBB
16:59649779:A:G	Positive	0.615759	0.628879	0.612396	gnomAD	MGRB
16:71920144:G:A	Negative	0.742996	0.747098	0.736933	gnomAD	MGRB
16:72259192:T:G	Negative	0.0511673	0.0607919	0.0480809	gnomAD	MGRB
16:72381460:T:C	Positive	0.176654	0.170049	0.185117	MGRB	UKBB
16:73713683:C:T	Negative	0.651167	0.608216	0.653927	MGRB	UKBB
16:7666842:G:A	Positive	0.612646	0.601967	0.617821	MGRB	UKBB
16:82457733:A:G	Positive	0.0478599	0.0447821	0.0400353	MGRB	MGRB
17:12804550:A:G	Negative	0.0525292	0.0425688	0.0469316	MGRB	MGRB
17:18787828:A:C	Positive	0.371012	0.399061	0.372408	gnomAD	UKBB
17:34943719:C:T	Negative	0.451946	0.442326	0.445261	MGRB	MGRB
17:44800046:G:A	Negative	0.724903	0.747798	0.728637	gnomAD	UKBB
17:44863133:T:C	Positive	0.247276	0.216615	0.247625	MGRB	UKBB
17:44874453:C:T	Positive	0.178405	0.165244	0.179748	MGRB	UKBB
17:56953147:C:T	Negative	0.608755	0.630601	0.62263	gnomAD	UKBB
17:831667:C:T	Negative	0.415175	0.402125	0.417063	MGRB	UKBB
17:8965272:G:A	Negative	0.314202	0.315098	0.307031	gnomAD	MGRB
18:25551961:G:A	Negative	0.593191	0.593365	0.608261	gnomAD	UKBB
18:26556001:T:G	Negative	0.0712062	0.0740319	0.075359	gnomAD	UKBB
18:35159124:C:T	Negative	0.684436	0.691188	0.682316	gnomAD	MGRB
18:35215517:C:T	Positive	0.730739	0.725598	0.727712	MGRB	MGRB
18:35295330:C:T	Negative	0.135603	0.119517	0.128507	MGRB	MGRB
18:35351726:C:T	Negative	0.31284	0.304865	0.318418	MGRB	UKBB
18:39304176:C:T	Positive	0.186381	0.183894	0.187264	MGRB	UKBB
18:40058882:T:C	Positive	0.139689	0.145133	0.140637	gnomAD	UKBB
18:40075956:C:T	Negative	0.113424	0.125017	0.11854	gnomAD	UKBB
18:40102641:C:A	Positive	0.11965	0.128556	0.123447	gnomAD	UKBB
18:40105657:T:C	Positive	0.123346	0.132271	0.127482	gnomAD	UKBB
18:50444281:G:A	Negative	0.436576	0.474395	0.455679	gnomAD	UKBB
18:50707292:A:G	Positive	0.410311	0.354289	0.399245	MGRB	MGRB
18:50747956:G:A	Negative	0.426654	0.471773	0.44898	gnomAD	UKBB
18:50831176:A:G	Positive	0.492412	0.441955	0.481411	MGRB	MGRB
18:50907127:A:G	Positive	0.41751	0.453767	0.425091	gnomAD	UKBB
18:50911758:T:C	Positive	0.313424	0.282304	0.317126	MGRB	UKBB
18:50984997:C:T	Negative	0.45214	0.483365	0.455327	gnomAD	UKBB
18:51254450:T:C	Positive	0.0634241	0.0600907	0.0604919	MGRB	MGRB
18:52795084:T:C	Negative	0.324708	0.330152	0.330526	gnomAD	UKBB
18:53067954:G:A	Positive	0.310311	0.294397	0.308757	MGRB	MGRB
18:69353970:G:A	Negative	0.430156	0.453693	0.431186	gnomAD	UKBB
18:70442068:C:T	Negative	0.0373541	0.0278555	0.0308577	MGRB	MGRB
18:75907992:C:T	Negative	0.360895	0.362101	0.359385	gnomAD	MGRB
19:12971933:G:A	Negative	0.227821	0.242886	0.241139	gnomAD	UKBB
19:16694610:T:C	Positive	0.19144	0.179588	0.191347	MGRB	MGRB
19:46411720:G:A	Negative	0.0403037	0.0367254	0.0428189	MGRB	UKBB
2:100191545:G:A	Negative	0.0223735	0.0218638	0.0249351	MGRB	UKBB
2:100289102:C:T	Negative	0.0321012	0.0347241	0.0390927	gnomAD	UKBB
2:100516638:T:C	Positive	0.0227626	0.0247835	0.0259542	gnomAD	UKBB
2:100577421:C:T	Negative	0.0406615	0.0394614	0.0413955	MGRB	UKBB
2:100805128:T:C	Positive	0.38035	0.364517	0.379698	MGRB	MGRB
2:100818479:C:T	Positive	0.401751	0.392465	0.400703	MGRB	MGRB
2:100821548:C:A	Negative	0.403891	0.394945	0.40268	MGRB	MGRB
2:100825367:C:T	Negative	0.533074	0.535533	0.536829	gnomAD	UKBB
2:100852734:C:T	Negative	0.387938	0.37632	0.379446	MGRB	MGRB
2:100912463:A:G	Positive	0.653502	0.654385	0.645059	gnomAD	MGRB
2:100924822:G:A	Negative	0.0406615	0.0412	0.0378413	gnomAD	MGRB
2:100936369:T:C	Positive	0.0215953	0.0241871	0.0219167	gnomAD	UKBB
2:101029002:G:A	Negative	0.531907	0.516123	0.523024	MGRB	MGRB
2:101052583:C:T	Negative	0.172568	0.179396	0.174696	gnomAD	UKBB
2:101317260:C:A	Negative	0.503696	0.552984	0.509317	gnomAD	UKBB
2:101321075:G:A	Negative	0.498054	0.459855	0.493391	MGRB	MGRB
2:101322309:C:A	Negative	0.484825	0.518894	0.492359	gnomAD	UKBB
2:107613912:T:C	Positive	0.463813	0.47291	0.464282	gnomAD	UKBB
2:10961474:T:C	Positive	0.265862	0.292636	0.257185	gnomAD	MGRB
2:117323073:G:A	Negative	0.502918	0.498397	0.505923	MGRB	UKBB
2:128256057:T:G	Positive	0.0478599	0.0504869	0.0485737	gnomAD	UKBB
2:135341200:A:G	Positive	0.352724	0.363764	0.32703	gnomAD	MGRB
2:144248762:G:A	Negative	0.479572	0.46235	0.48378	MGRB	UKBB
2:144255201:T:C	Positive	0.539883	0.541767	0.553864	gnomAD	UKBB
2:148931461:C:T	Positive	0.435214	0.454157	0.43786	gnomAD	UKBB
2:155451738:T:G	Positive	0.448444	0.473927	0.455265	gnomAD	UKBB
2:156013297:C:T	Negative	0.53716	0.544303	0.526123	gnomAD	MGRB
2:156883940:A:G	Positive	0.115953	0.10232	0.112264	MGRB	MGRB
2:156911600:G:T	Negative	0.128016	0.113503	0.124721	MGRB	MGRB
2:157145541:G:T	Positive	0.201556	0.215354	0.202136	gnomAD	UKBB
2:157493292:T:G	Positive	0.203113	0.2029	0.210597	MGRB	UKBB
2:161380888:G:A	Negative	0.481128	0.502805	0.484649	gnomAD	UKBB
2:161572781:G:A	Negative	0.533852	0.551236	0.53656	gnomAD	UKBB
2:161812352:C:T	Negative	0.0309339	0.0384872	0.0288537	gnomAD	MGRB
2:161854736:G:A	Negative	0.740661	0.747194	0.736846	gnomAD	MGRB
2:161877176:C:T	Negative	0.391829	0.387924	0.402075	MGRB	UKBB
2:161920884:T:C	Positive	0.371401	0.364997	0.377784	MGRB	UKBB
2:161923520:C:A	Negative	0.356031	0.349406	0.361445	MGRB	UKBB
2:162818621:C:T	Negative	0.474319	0.461179	0.478795	MGRB	UKBB
2:162852079:G:T	Negative	0.322179	0.316215	0.307596	MGRB	MGRB
2:162867613:G:A	Negative	0.322568	0.314094	0.306323	MGRB	MGRB
2:163420424:A:G	Positive	0.0789883	0.0712665	0.0731886	MGRB	MGRB
2:166667204:G:A	Negative	0.376654	0.371689	0.367554	MGRB	MGRB
2:183376487:T:C	Positive	0.467315	0.476484	0.463899	gnomAD	MGRB
2:195871819:C:T	Negative	0.214397	0.183048	0.208888	MGRB	MGRB
2:199385721:C:T	Positive	0.0496109	0.0649654	0.0510937	gnomAD	UKBB
2:200402624:T:C	Positive	0.193385	0.184741	0.186253	MGRB	MGRB
2:202880230:A:G	Positive	0.609144	0.580067	0.606704	MGRB	MGRB
2:203693277:G:A	Negative	0.0445525	0.0434058	0.0460647	MGRB	UKBB
2:212635589:C:T	Negative	0.301751	0.306001	0.307762	gnomAD	UKBB
2:220146402:C:T	Negative	0.181128	0.162702	0.176135	MGRB	MGRB
2:222213043:A:G	Negative	0.47393	0.492834	0.476263	gnomAD	UKBB
2:22479075:T:C	Negative	0.485798	0.49565	0.48681	gnomAD	UKBB
2:237105518:G:A	Negative	0.155703	0.184629	0.160685	gnomAD	UKBB
2:240349095:G:A	Negative	0.48404	0.490618	0.495641	gnomAD	UKBB
2:43257545:C:T	Negative	0.29358	0.278773	0.297541	MGRB	UKBB
2:51080481:T:C	Positive	0.185409	0.209617	0.187137	gnomAD	UKBB
2:55081376:C:T	Negative	0.250778	0.267161	0.259973	gnomAD	UKBB
2:57178443:T:C	Positive	0.564786	0.587227	0.556932	gnomAD	MGRB
2:57826028:G:A	Negative	0.377043	0.353603	0.38288	MGRB	UKBB
2:57923006:T:G	Positive	0.384241	0.358629	0.384959	MGRB	UKBB
2:58217344:G:A	Positive	0.0933852	0.0765177	0.0898312	MGRB	MGRB
2:58383820:C:T	Positive	0.435603	0.450812	0.432142	gnomAD	MGRB
2:58485694:T:C	Negative	0.101556	0.0814543	0.0962671	MGRB	MGRB
2:59139507:T:C	Positive	0.112451	0.113009	0.109797	gnomAD	MGRB
2:60710571:G:A	Negative	0.408171	0.397371	0.417966	MGRB	UKBB
2:60713235:A:G	Positive	0.43716	0.436615	0.432343	MGRB	MGRB
2:60723266:G:A	Negative	0.266732	0.276583	0.265543	gnomAD	MGRB
2:71533300:T:C	Positive	0.577821	0.555823	0.573044	MGRB	MGRB
2:73387228:A:G	Positive	0.372957	0.391026	0.388346	gnomAD	UKBB
2:73610743:C:T	Negative	0.294163	0.300935	0.306153	gnomAD	UKBB
2:76240361:G:T	Negative	0.33716	0.330187	0.324784	MGRB	MGRB
2:76375711:C:T	Negative	0.337743	0.330326	0.326402	MGRB	MGRB
2:77555906:C:T	Positive	0.659728	0.659832	0.660297	gnomAD	UKBB
2:99679099:G:A	Negative	0.0227626	0.0216551	0.0183477	MGRB	MGRB
20:10277452:A:C	Positive	0.482879	0.500668	0.470322	gnomAD	MGRB
20:33435161:G:T	Positive	0.186454	0.145413	0.176385	MGRB	MGRB
20:47433515:G:A	Negative	0.441829	0.447344	0.429091	gnomAD	MGRB
20:47473038:G:T	Negative	0.378405	0.384816	0.369073	gnomAD	MGRB
20:47477706:C:T	Negative	0.327626	0.326186	0.330993	MGRB	UKBB
20:47517896:A:G	Positive	0.405253	0.405194	0.419494	MGRB	UKBB
20:47526007:T:C	Positive	0.391829	0.385644	0.401647	MGRB	UKBB
20:47532536:A:G	Positive	0.328988	0.323839	0.323361	MGRB	MGRB
20:56252956:C:T	Negative	0.264981	0.251433	0.270397	MGRB	UKBB
20:58232736:T:C	Positive	0.157782	0.153251	0.154366	MGRB	MGRB
20:58235648:T:C	Positive	0.0507782	0.0532978	0.0441646	gnomAD	MGRB
20:59832791:T:C	Positive	0.642607	0.630426	0.644845	MGRB	UKBB
21:15681994:G:A	Negative	0.0601167	0.0648855	0.0608714	gnomAD	UKBB
21:35016137:G:A	Negative	0.257393	0.259272	0.257112	gnomAD	MGRB
21:42471628:A:G	Negative	0.0105058	0.0131351	0.0119218	gnomAD	UKBB
22:17718606:T:C	Positive	0.0725963	0.0680576	0.066643	MGRB	MGRB
22:35934614:A:G	Positive	0.477202	0.472794	0.472052	MGRB	MGRB
22:39930197:T:C	Positive	0.549493	0.562099	0.531277	gnomAD	MGRB
22:39976186:C:T	Negative	0.387373	0.419038	0.381591	gnomAD	MGRB
22:41854446:C:T	Positive	0.73636	0.732967	0.728763	MGRB	MGRB
22:42201517:A:G	Positive	0.0496882	0.0633578	0.0491942	gnomAD	MGRB
22:44922275:G:A	Negative	0.475643	0.474696	0.473718	MGRB	MGRB
22:51095286:C:T	Negative	0.250681	0.260864	0.247991	gnomAD	MGRB
22:51101899:C:A	Negative	0.445309	0.451234	0.438597	gnomAD	MGRB
3:103245092:C:T	Negative	0.280545	0.274245	0.278582	MGRB	MGRB
3:103292226:G:A	Positive	0.281712	0.275234	0.277828	MGRB	MGRB
3:103307642:T:G	Positive	0.290272	0.284826	0.286829	MGRB	MGRB
3:103331483:G:A	Positive	0.282296	0.276122	0.278346	MGRB	MGRB
3:103359218:C:T	Negative	0.327043	0.31424	0.319582	MGRB	MGRB
3:103400082:G:A	Positive	0.326459	0.314909	0.317348	MGRB	MGRB
3:103438874:G:A	Positive	0.327237	0.316208	0.318816	MGRB	MGRB
3:10774759:C:T	Negative	0.812451	0.823569	0.805794	gnomAD	MGRB
3:108112520:C:T	Negative	0.195136	0.185598	0.199962	MGRB	UKBB
3:112681585:A:G	Negative	0.929183	0.924374	0.932676	MGRB	UKBB
3:123653909:A:C	Positive	0.627237	0.62694	0.641583	MGRB	UKBB
3:127145164:T:C	Positive	0.166926	0.147134	0.159016	MGRB	MGRB
3:136500733:T:G	Negative	0.626459	0.601339	0.615188	MGRB	MGRB
3:136615268:G:A	Positive	0.410311	0.420954	0.412145	gnomAD	UKBB
3:137015487:A:G	Positive	0.168677	0.1731	0.16311	gnomAD	MGRB
3:137037058:A:G	Positive	0.479767	0.470187	0.481224	MGRB	UKBB
3:137068013:C:T	Negative	0.405253	0.383595	0.396052	MGRB	MGRB
3:137121243:T:C	Positive	0.331907	0.321992	0.322426	MGRB	MGRB
3:143772247:T:C	Positive	0.260895	0.254271	0.260487	MGRB	MGRB
3:143778708:A:C	Negative	0.260311	0.254108	0.259682	MGRB	MGRB
3:157493952:T:C	Negative	0.819261	0.825127	0.823124	gnomAD	UKBB
3:16851202:A:G	Positive	0.354086	0.382597	0.364549	gnomAD	UKBB
3:23962646:A:G	Positive	0.280156	0.279931	0.273594	MGRB	MGRB
3:24070055:T:C	Positive	0.325097	0.321062	0.323868	MGRB	MGRB
3:24113697:T:C	Positive	0.749416	0.768038	0.752781	gnomAD	UKBB
3:34467077:T:C	Positive	0.0484436	0.0467165	0.0528826	MGRB	UKBB
3:34582993:A:C	Positive	0.320233	0.317245	0.321034	MGRB	UKBB
3:35693167:G:A	Positive	0.390272	0.356004	0.391813	MGRB	UKBB
3:47901803:C:A	Negative	0.278016	0.252868	0.275951	MGRB	MGRB
3:48370424:T:C	Positive	0.033463	0.0323741	0.0354649	MGRB	UKBB
3:48731487:G:T	Negative	0.114591	0.119264	0.105388	gnomAD	MGRB
3:48982335:C:T	Negative	0.0743191	0.0781333	0.0741664	gnomAD	MGRB
3:49476806:T:C	Positive	0.437549	0.436864	0.437973	MGRB	UKBB
3:49606188:A:C	Positive	0.176265	0.16829	0.177545	MGRB	UKBB
3:49772647:A:G	Positive	0.497082	0.507085	0.497674	gnomAD	UKBB
3:49970310:G:A	Negative	0.122374	0.11307	0.119697	MGRB	MGRB
3:50201924:G:T	Negative	0.425875	0.4166	0.42552	MGRB	MGRB
3:50202231:T:C	Positive	0.433658	0.426653	0.428666	MGRB	MGRB
3:50217558:C:T	Negative	0.0863813	0.0872147	0.0885547	gnomAD	UKBB
3:50438793:T:C	Positive	0.585603	0.597311	0.579946	gnomAD	MGRB
3:52584715:A:G	Positive	0.413424	0.42985	0.408366	gnomAD	MGRB
3:52745087:T:C	Positive	0.453696	0.445365	0.45467	MGRB	UKBB
3:52986012:T:C	Positive	0.320623	0.328152	0.320709	gnomAD	UKBB
3:62478194:C:T	Negative	0.1	0.0938667	0.0962524	MGRB	MGRB
3:71549639:T:C	Positive	0.453307	0.419273	0.432627	MGRB	MGRB
3:71579022:C:A	Negative	0.449805	0.414928	0.428621	MGRB	MGRB
3:71675423:G:A	Negative	0.422568	0.41059	0.413915	MGRB	MGRB
3:74627703:T:C	Positive	0.361673	0.383286	0.37226	gnomAD	UKBB
3:85674790:A:G	Positive	0.357588	0.362242	0.351831	gnomAD	MGRB
3:85800077:T:C	Positive	0.0961089	0.102138	0.105684	gnomAD	UKBB
4:103001649:G:T	Negative	0.063035	0.053292	0.0532058	MGRB	MGRB
4:103133044:C:T	Negative	0.619066	0.609911	0.609592	MGRB	MGRB
4:103228830:C:T	Negative	0.0745136	0.0717429	0.0762325	MGRB	UKBB
4:106144735:A:C	Positive	0.648444	0.619794	0.663278	MGRB	UKBB
4:106233359:G:A	Negative	0.369844	0.343846	0.373438	MGRB	UKBB
4:106267729:T:C	Positive	0.41965	0.392431	0.423915	MGRB	UKBB
4:106319836:T:G	Positive	0.468288	0.451291	0.46442	MGRB	MGRB
4:106451311:G:A	Positive	0.74572	0.725524	0.749448	MGRB	UKBB
4:106463713:C:T	Negative	0.745331	0.725839	0.749334	MGRB	UKBB
4:124975232:C:A	Negative	0.139883	0.13166	0.132869	MGRB	MGRB
4:12769232:T:C	Positive	0.0389257	0.0404539	0.0336215	gnomAD	MGRB
4:140945966:C:T	Negative	0.352724	0.34292	0.359939	MGRB	UKBB
4:152604031:G:A	Negative	0.485798	0.497987	0.488627	gnomAD	UKBB
4:159726345:T:G	Positive	0.573152	0.580051	0.570244	gnomAD	MGRB
4:168522751:T:C	Positive	0.130545	0.141646	0.127853	gnomAD	MGRB
4:170873844:G:A	Negative	0.569066	0.582653	0.568805	gnomAD	MGRB
4:183166469:G:A	Positive	0.247082	0.276665	0.246447	gnomAD	MGRB
4:183933386:C:T	Negative	0.0344358	0.0364	0.0338797	gnomAD	MGRB
4:24495967:A:G	Negative	0.299144	0.305945	0.293139	gnomAD	MGRB
4:2717690:C:T	Negative	0.460685	0.40982	0.445627	MGRB	MGRB
4:67804304:G:T	Negative	0.573541	0.53805	0.564457	MGRB	MGRB
4:68034719:G:A	Negative	0.564397	0.515066	0.55685	MGRB	MGRB
4:705884:G:A	Negative	0.0733749	0.085247	0.0730584	gnomAD	MGRB
4:7632038:G:A	Negative	0.175749	0.172897	0.170287	MGRB	MGRB
4:88342369:A:G	Positive	0.371206	0.384374	0.380238	gnomAD	UKBB
4:91017611:C:T	Negative	0.152918	0.162632	0.151617	gnomAD	MGRB
4:94579511:G:A	Negative	0.298249	0.305637	0.30546	gnomAD	UKBB
5:102682145:A:G	Positive	0.0498248	0.0507932	0.050673	gnomAD	UKBB
5:102726073:C:T	Negative	0.0445699	0.0382565	0.0460488	MGRB	UKBB
5:106774922:A:G	Positive	0.369015	0.359561	0.362431	MGRB	MGRB
5:107173193:G:A	Negative	0.184897	0.174813	0.177823	MGRB	MGRB
5:107397215:C:A	Negative	0.335344	0.365305	0.330209	gnomAD	MGRB
5:109156184:A:G	Positive	0.32211	0.313376	0.336825	MGRB	UKBB
5:113852050:T:C	Positive	0.169716	0.175251	0.167197	gnomAD	MGRB
5:120102028:T:C	Positive	0.292332	0.319217	0.302777	gnomAD	UKBB
5:139712239:G:A	Negative	0.558366	0.545868	0.561759	MGRB	UKBB
5:139714564:C:T	Negative	0.559339	0.545728	0.560811	MGRB	UKBB
5:164471700:G:A	Negative	0.147528	0.13569	0.150954	MGRB	UKBB
5:164576968:G:T	Negative	0.157065	0.145413	0.160349	MGRB	UKBB
5:165408059:C:T	Negative	0.451538	0.438252	0.449906	MGRB	MGRB
5:165473194:A:G	Positive	0.622227	0.63336	0.628432	gnomAD	UKBB
5:23244025:C:T	Negative	0.349358	0.356446	0.351162	gnomAD	UKBB
5:45801146:C:T	Negative	0.42935	0.449243	0.416891	gnomAD	MGRB
5:50529175:G:A	Negative	0.0603113	0.0507285	0.05621	MGRB	MGRB
5:57566494:T:C	Positive	0.51965	0.506076	0.520541	MGRB	UKBB
5:59634544:G:A	Negative	0.173541	0.161148	0.172627	MGRB	MGRB
5:59825300:T:C	Positive	0.421401	0.41257	0.423728	MGRB	UKBB
5:59981085:C:A	Negative	0.430156	0.414515	0.426377	MGRB	MGRB
5:60098267:A:G	Positive	0.523346	0.522408	0.518019	MGRB	MGRB
5:60823170:G:T	Negative	0.380545	0.369693	0.382485	MGRB	UKBB
5:62918416:C:A	Negative	0.322568	0.322755	0.319065	gnomAD	MGRB
5:77987524:A:G	Negative	0.28249	0.293863	0.287791	gnomAD	UKBB
5:87939654:C:T	Negative	0.116342	0.117781	0.115551	gnomAD	MGRB
5:87999371:C:T	Negative	0.0741245	0.07497	0.0713008	gnomAD	MGRB
5:88000636:C:T	Negative	0.588716	0.581182	0.585072	MGRB	MGRB
5:88005254:G:A	Negative	0.368872	0.353444	0.365916	MGRB	MGRB
5:88042019:G:A	Negative	0.127043	0.141799	0.123554	gnomAD	MGRB
5:88107337:C:A	Negative	0.471012	0.455863	0.457159	MGRB	MGRB
5:88163771:G:A	Negative	0.531323	0.541527	0.523734	gnomAD	MGRB
5:89216233:C:T	Negative	0.160311	0.147916	0.145693	MGRB	MGRB
5:93098071:T:C	Negative	0.0626703	0.0507063	0.0642322	MGRB	UKBB
5:93213469:C:A	Positive	0.93733	0.949827	0.935565	gnomAD	MGRB
6:100953148:G:A	Positive	0.467899	0.484216	0.466282	gnomAD	MGRB
6:100957344:T:C	Positive	0.0449416	0.0495201	0.0434811	gnomAD	MGRB
6:108856378:C:T	Negative	0.19572	0.19996	0.191527	gnomAD	MGRB
6:108864419:C:T	Negative	0.366732	0.406079	0.368579	gnomAD	UKBB
6:109000742:A:G	Positive	0.712062	0.690502	0.718066	MGRB	UKBB
6:117844072:A:G	Negative	0.682685	0.692863	0.67431	gnomAD	MGRB
6:126704795:C:T	Negative	0.45428	0.442756	0.437319	MGRB	MGRB
6:126792095:A:G	Negative	0.243774	0.238997	0.225679	MGRB	MGRB
6:131143142:G:A	Negative	0.355447	0.360966	0.354912	gnomAD	MGRB
6:14723608:T:C	Positive	0.199416	0.166913	0.18584	MGRB	MGRB
6:16662928:A:G	Positive	0.581323	0.607682	0.596314	gnomAD	UKBB
6:16952899:T:G	Positive	0.239494	0.232074	0.228953	MGRB	MGRB
6:16972975:A:G	Positive	0.535798	0.539203	0.548642	gnomAD	UKBB
6:19036035:T:C	Positive	0.173735	0.165555	0.179869	MGRB	UKBB
6:25365888:C:T	Negative	0.068677	0.0538882	0.0739671	MGRB	UKBB
6:25514179:G:A	Negative	0.0785992	0.0668178	0.0877987	MGRB	UKBB
6:25769024:T:C	Positive	0.897082	0.912855	0.886664	gnomAD	MGRB
6:25803712:A:G	Positive	0.101362	0.0846226	0.110983	MGRB	UKBB
6:25812069:A:G	Positive	0.0552529	0.0561333	0.0575876	gnomAD	UKBB
6:26079185:C:T	Negative	0.11537	0.102961	0.129332	MGRB	UKBB
6:26091336:T:C	Positive	0.327821	0.32129	0.345024	MGRB	UKBB
6:26158079:A:C	Positive	0.13716	0.115364	0.15085	MGRB	UKBB
6:26325888:T:C	Positive	0.633463	0.638659	0.624596	gnomAD	MGRB
6:26342749:T:C	Positive	0.289883	0.289579	0.294984	MGRB	UKBB
6:26393021:G:A	Negative	0.547276	0.537359	0.549408	MGRB	UKBB
6:26404694:C:T	Negative	0.431323	0.422146	0.427907	MGRB	MGRB
6:26485573:A:G	Positive	0.120233	0.110948	0.132369	MGRB	UKBB
6:26489607:C:T	Negative	0.180934	0.166622	0.18916	MGRB	UKBB
6:26510564:T:C	Positive	0.469261	0.470588	0.470381	gnomAD	UKBB
6:26664268:T:C	Positive	0.20856	0.195295	0.218737	MGRB	UKBB
6:27046250:A:G	Positive	0.224514	0.199493	0.229922	MGRB	UKBB
6:27047256:G:A	Negative	0.184047	0.161814	0.188885	MGRB	UKBB
6:27278020:C:A	Negative	0.184436	0.153939	0.191118	MGRB	UKBB
6:27708732:A:G	Positive	0.173152	0.154657	0.18024	MGRB	UKBB
6:33689520:C:T	Negative	0.425875	0.454831	0.432594	gnomAD	UKBB
6:6313384:A:C	Positive	0.443191	0.426549	0.439148	MGRB	MGRB
6:70593803:C:T	Negative	0.196575	0.182391	0.199103	MGRB	UKBB
6:79826148:C:T	Negative	0.552744	0.514869	0.551493	MGRB	MGRB
6:98287329:G:A	Negative	0.560311	0.536107	0.550844	MGRB	MGRB
6:98332859:A:G	Negative	0.131907	0.129172	0.12939	MGRB	MGRB
6:98521600:A:G	Negative	0.868677	0.868628	0.870783	MGRB	UKBB
6:98537134:G:A	Negative	0.507198	0.485504	0.49834	MGRB	MGRB
6:98539519:C:T	Negative	0.402529	0.378776	0.393816	MGRB	MGRB
6:98540145:G:A	Negative	0.139883	0.127332	0.136853	MGRB	MGRB
6:98549801:A:C	Positive	0.496109	0.476688	0.484739	MGRB	MGRB
6:98553894:G:A	Negative	0.495331	0.475559	0.484324	MGRB	MGRB
6:98557732:G:A	Negative	0.0764591	0.0783921	0.0721058	gnomAD	MGRB
6:98582900:G:A	Negative	0.494163	0.474527	0.482981	MGRB	MGRB
6:98585502:A:G	Positive	0.292412	0.266323	0.286555	MGRB	MGRB
6:98611300:A:G	Positive	0.288716	0.287443	0.278421	MGRB	MGRB
6:98621599:C:T	Negative	0.152335	0.154473	0.151098	gnomAD	MGRB
6:98790797:C:A	Negative	0.373735	0.373209	0.363258	MGRB	MGRB
7:100077273:A:G	Positive	0.195364	0.189494	0.195948	MGRB	UKBB
7:101884396:A:G	Positive	0.900117	0.899012	0.898736	MGRB	MGRB
7:104667334:G:A	Negative	0.821456	0.825597	0.83428	gnomAD	UKBB
7:113865735:T:C	Negative	0.234618	0.217807	0.244446	MGRB	UKBB
7:126496513:A:G	Negative	0.468263	0.459358	0.46828	MGRB	UKBB
7:127169897:C:T	Negative	0.563863	0.586228	0.564099	gnomAD	UKBB
7:127170015:C:T	Negative	0.752142	0.767321	0.741443	gnomAD	MGRB
7:128410012:G:A	Negative	0.279595	0.256973	0.282078	MGRB	UKBB
7:128460756:G:A	Positive	0.078271	0.0931333	0.0830781	gnomAD	UKBB
7:131829128:C:T	Negative	0.0597276	0.0666355	0.0589629	gnomAD	MGRB
7:132902015:G:A	Negative	0.329183	0.340163	0.329736	gnomAD	UKBB
7:132945754:C:T	Negative	0.616537	0.595302	0.613938	MGRB	MGRB
7:132954533:T:C	Positive	0.802918	0.813383	0.805008	gnomAD	UKBB
7:133302345:A:G	Positive	0.201556	0.190457	0.203711	MGRB	UKBB
7:133339343:G:A	Negative	0.432296	0.440062	0.435295	gnomAD	UKBB
7:133424909:T:C	Positive	0.486965	0.465971	0.478547	MGRB	MGRB
7:133630463:C:T	Negative	0.585798	0.594364	0.596072	gnomAD	UKBB
7:133642742:G:A	Negative	0.650584	0.667112	0.646683	gnomAD	MGRB
7:133643778:T:G	Positive	0.78463	0.80315	0.782528	gnomAD	MGRB
7:133680601:G:A	Negative	0.453696	0.461879	0.451088	gnomAD	MGRB
7:135237096:C:A	Negative	0.364591	0.376286	0.369658	gnomAD	UKBB
7:137049477:G:A	Negative	0.636965	0.651244	0.639261	gnomAD	UKBB
7:13922141:C:T	Negative	0.0404669	0.0431184	0.039124	gnomAD	MGRB
7:139372966:T:C	Positive	0.446887	0.437651	0.462414	MGRB	UKBB
7:2032803:C:T	Positive	0.192802	0.218267	0.184121	gnomAD	MGRB
7:21412762:T:G	Positive	0.219066	0.215233	0.21791	MGRB	MGRB
7:21983077:G:A	Negative	0.0815175	0.087745	0.0840509	gnomAD	UKBB
7:32291761:T:C	Positive	0.364397	0.350107	0.369409	MGRB	UKBB
7:39090698:A:C	Positive	0.48463	0.469723	0.482532	MGRB	MGRB
7:71741797:C:T	Negative	0.520825	0.529707	0.526089	gnomAD	UKBB
7:71770703:C:T	Negative	0.520825	0.53092	0.52523	gnomAD	UKBB
7:73925943:C:T	Positive	0.196769	0.184295	0.200224	MGRB	UKBB
7:8109522:A:G	Positive	0.510506	0.496466	0.512593	MGRB	UKBB
7:86294952:C:T	Positive	0.431048	0.403645	0.42638	MGRB	MGRB
7:92654365:G:A	Positive	0.521426	0.54067	0.521237	gnomAD	MGRB
7:99531755:A:G	Positive	0.0264901	0.0200961	0.0254695	MGRB	MGRB
8:10607400:C:T	Positive	0.584079	0.550268	0.576787	MGRB	MGRB
8:10811829:T:C	Negative	0.528221	0.53591	0.530664	gnomAD	UKBB
8:11179458:G:T	Positive	0.434021	0.418213	0.428662	MGRB	MGRB
8:11589042:A:G	Negative	0.482678	0.490648	0.488111	gnomAD	UKBB
8:11755055:C:A	Positive	0.549436	0.553879	0.544852	gnomAD	MGRB
8:13955788:A:G	Positive	0.50993	0.499866	0.510196	MGRB	UKBB
8:145686505:C:T	Negative	0.519463	0.531036	0.516183	gnomAD	MGRB
8:145744429:C:T	Negative	0.466524	0.474102	0.472518	gnomAD	UKBB
8:19327959:G:A	Negative	0.588006	0.602568	0.590285	gnomAD	UKBB
8:27284692:C:T	Negative	0.433217	0.44168	0.425579	gnomAD	MGRB
8:30865733:A:C	Positive	0.531931	0.528772	0.550838	MGRB	UKBB
8:66470962:G:A	Negative	0.562305	0.584203	0.566877	gnomAD	UKBB
8:71102751:C:A	Negative	0.122079	0.141837	0.124517	gnomAD	UKBB
8:71351952:C:T	Negative	0.1544	0.156183	0.146062	gnomAD	MGRB
8:71352047:C:T	Negative	0.0996885	0.0903695	0.0919854	MGRB	MGRB
8:71367006:T:C	Positive	0.163162	0.164019	0.161853	gnomAD	MGRB
8:8363897:T:C	Negative	0.516738	0.494777	0.510395	MGRB	MGRB
8:85286774:C:T	Negative	0.180685	0.180275	0.183274	MGRB	UKBB
8:9033093:G:A	Positive	0.506423	0.485125	0.493829	MGRB	MGRB
8:93013666:G:A	Negative	0.224708	0.216727	0.227189	MGRB	UKBB
8:93182601:G:A	Negative	0.596109	0.615585	0.605568	gnomAD	UKBB
8:9796321:C:T	Positive	0.525107	0.536884	0.529217	gnomAD	UKBB
9:11115945:A:G	Positive	0.174582	0.163752	0.168372	MGRB	MGRB
9:11453149:A:G	Negative	0.220903	0.203434	0.220935	MGRB	UKBB
9:115452909:C:A	Positive	0.0935798	0.098225	0.0877034	gnomAD	MGRB
9:118209071:A:C	Positive	0.386576	0.398664	0.375857	gnomAD	MGRB
9:11863917:A:G	Positive	0.0613079	0.0624332	0.0575987	gnomAD	MGRB
9:120137758:C:T	Negative	0.486576	0.484848	0.480625	MGRB	MGRB
9:124594339:C:T	Negative	0.543969	0.549665	0.537423	gnomAD	MGRB
9:124618386:T:C	Positive	0.594553	0.60313	0.589368	gnomAD	MGRB
9:128831097:T:C	Positive	0.919066	0.890681	0.919441	MGRB	UKBB
9:14075095:G:A	Negative	0.171662	0.185731	0.169706	gnomAD	MGRB
9:1721478:T:C	Positive	0.520631	0.537151	0.507163	gnomAD	MGRB
9:1787687:G:A	Negative	0.541845	0.545169	0.533362	gnomAD	MGRB
9:23344737:C:T	Negative	0.280459	0.287988	0.281674	gnomAD	UKBB
9:23358081:G:A	Negative	0.420202	0.392146	0.415505	MGRB	MGRB
9:23379719:A:G	Positive	0.332814	0.312416	0.325225	MGRB	MGRB
9:23762529:T:C	Positive	0.162904	0.167023	0.166896	gnomAD	UKBB
9:28576106:C:T	Positive	0.628455	0.638051	0.631781	gnomAD	UKBB
9:28682261:A:G	Negative	0.277648	0.27311	0.271485	MGRB	MGRB
9:72055175:A:G	Positive	0.178279	0.179684	0.184483	gnomAD	UKBB
9:72998332:A:C	Positive	0.535422	0.534921	0.546586	MGRB	UKBB
9:7649442:G:T	Negative	0.538342	0.531267	0.538723	MGRB	UKBB
9:88006338:A:G	Positive	0.538926	0.550854	0.527362	gnomAD	MGRB
9:96238731:C:T	Negative	0.314008	0.360892	0.33177	gnomAD	UKBB
9:96253439:T:C	Positive	0.328405	0.370375	0.344115	gnomAD	UKBB
9:98236664:C:T	Positive	0.0844358	0.104522	0.091387	gnomAD	UKBB
9:99253082:C:T	Negative	0.18677	0.178624	0.187049	MGRB	UKBB

## Sheet: Sheet 8 - polygenic scores
model_id	variant_id	variant_allele_coefficient	tag_substituted	tag_in_phase	original_variant_id	original_variant_allele_coefficient
APOE_rs429358:NA:NA	19:45415713:G:A	1.34	TRUE	TRUE	19:45411941:T:C	1.34
AlzheimersDisease:Lambert:10.1038/ng.2802	11:121435587:T:C	-0.26136	FALSE	NA	NA	NA
AlzheimersDisease:Lambert:10.1038/ng.2802	11:47557871:T:C	0.076961	FALSE	NA	NA	NA
AlzheimersDisease:Lambert:10.1038/ng.2802	11:59923508:A:G	-0.10536	FALSE	NA	NA	NA
AlzheimersDisease:Lambert:10.1038/ng.2802	11:85867875:A:G	0.139262	FALSE	NA	NA	NA
AlzheimersDisease:Lambert:10.1038/ng.2802	14:53391680:A:G	0.131028	TRUE	TRUE	14:53400629:T:C	0.131028
AlzheimersDisease:Lambert:10.1038/ng.2802	14:92926952:G:T	-0.09431	FALSE	NA	NA	NA
AlzheimersDisease:Lambert:10.1038/ng.2802	18:29088958:C:T	-0.31471	FALSE	NA	NA	NA
AlzheimersDisease:Lambert:10.1038/ng.2802	19:1056492:G:C	-0.13976	TRUE	TRUE	19:1063443:A:G	-0.13976
AlzheimersDisease:Lambert:10.1038/ng.2802	19:45415713:G:A	1.34	TRUE	TRUE	19:45411941:T:C	1.34
AlzheimersDisease:Lambert:10.1038/ng.2802	19:51736383:G:C	-0.06188	TRUE	TRUE	19:51727962:C:A	-0.06188
AlzheimersDisease:Lambert:10.1038/ng.2802	2:234068476:C:T	0.076961	FALSE	NA	NA	NA
AlzheimersDisease:Lambert:10.1038/ng.2802	20:55015166:A:C	-0.12783	TRUE	TRUE	20:55018260:T:C	-0.12783
AlzheimersDisease:Lambert:10.1038/ng.2802	5:88223420:G:A	0.072571	FALSE	NA	NA	NA
AlzheimersDisease:Lambert:10.1038/ng.2802	6:47487762:A:G	0.09531	FALSE	NA	NA	NA
AlzheimersDisease:Lambert:10.1038/ng.2802	7:100004446:C:T	0.094311	FALSE	NA	NA	NA
AlzheimersDisease:Lambert:10.1038/ng.2802	7:143110762:G:A	-0.10536	FALSE	NA	NA	NA
AlzheimersDisease:Lambert:10.1038/ng.2802	8:27195121:T:C	0.09531	FALSE	NA	NA	NA
AlzheimersDisease:Lambert:10.1038/ng.2802	8:27467686:C:T	0.150823	FALSE	NA	NA	NA
BasalCellCarcinoma:Chahal:10.1038/ncomms12510	1:17748288:G:A	0.122218	TRUE	TRUE	1:17744536:A:G	0.122218
BasalCellCarcinoma:Chahal:10.1038/ncomms12510	10:8935998:G:A	-0.17435	FALSE	NA	NA	NA
BasalCellCarcinoma:Chahal:10.1038/ncomms12510	13:100041738:G:C	-0.03922	FALSE	NA	NA	NA
BasalCellCarcinoma:Chahal:10.1038/ncomms12510	15:28410491:C:T	0.139262	FALSE	NA	NA	NA
BasalCellCarcinoma:Chahal:10.1038/ncomms12510	16:90051337:T:G	0.336472	TRUE	TRUE	16:89986117:C:T	0.336472
BasalCellCarcinoma:Chahal:10.1038/ncomms12510	17:7571752:T:G	0.34359	FALSE	NA	NA	NA
BasalCellCarcinoma:Chahal:10.1038/ncomms12510	2:16461732:G:T	-0.07257	TRUE	TRUE	2:16462145:T:C	-0.07257
BasalCellCarcinoma:Chahal:10.1038/ncomms12510	2:202165206:T:C	-0.12222	FALSE	NA	NA	NA
BasalCellCarcinoma:Chahal:10.1038/ncomms12510	20:2283457:C:T	-0.17395	FALSE	NA	NA	NA
BasalCellCarcinoma:Chahal:10.1038/ncomms12510	20:32665748:A:G	-0.21511	FALSE	NA	NA	NA
BasalCellCarcinoma:Chahal:10.1038/ncomms12510	5:1330840:T:C	-0.10536	TRUE	TRUE	5:1325590:T:C	-0.10536
BasalCellCarcinoma:Chahal:10.1038/ncomms12510	5:33946571:A:G	0.462035	FALSE	NA	NA	NA
BasalCellCarcinoma:Chahal:10.1038/ncomms12510	6:475489:C:T	0.223144	FALSE	NA	NA	NA
BasalCellCarcinoma:Chahal:10.1038/ncomms12510	7:130585553:T:G	-0.06188	FALSE	NA	NA	NA
BasalCellCarcinoma:Chahal:10.1038/ncomms12510	8:101005020:C:T	-0.12783	FALSE	NA	NA	NA
BasalCellCarcinoma:Chahal:10.1038/ncomms12510	8:77474545:T:G	-0.19845	FALSE	NA	NA	NA
BasalCellCarcinoma:Chahal:10.1038/ncomms12510	9:22053709:A:G	-0.09431	TRUE	TRUE	9:22054690:T:C	-0.09431
BreastCancer:Li:10.1038/gim.2016.43	10:123337335:A:G	-0.23902	FALSE	NA	NA	NA
BreastCancer:Li:10.1038/gim.2016.43	10:123352317:A:G	-0.23902	FALSE	NA	NA	NA
BreastCancer:Li:10.1038/gim.2016.43	10:5886734:C:T	-0.0202	FALSE	NA	NA	NA
BreastCancer:Li:10.1038/gim.2016.43	10:64278682:G:A	-0.15082	FALSE	NA	NA	NA
BreastCancer:Li:10.1038/gim.2016.43	10:80845746:G:A	-0.07696	TRUE	TRUE	10:80841148:T:C	-0.07696
BreastCancer:Li:10.1038/gim.2016.43	12:115836522:A:G	-0.08338	FALSE	NA	NA	NA
BreastCancer:Li:10.1038/gim.2016.43	12:28154895:G:A	-0.15082	TRUE	TRUE	12:28155080:A:G	-0.15082
BreastCancer:Li:10.1038/gim.2016.43	16:52586341:A:G	-0.21511	FALSE	NA	NA	NA
BreastCancer:Li:10.1038/gim.2016.43	17:53056471:G:A	-0.06188	FALSE	NA	NA	NA
BreastCancer:Li:10.1038/gim.2016.43	2:202150914:A:G	-0.40048	TRUE	TRUE	2:202149589:G:C	-0.40048
BreastCancer:Li:10.1038/gim.2016.43	2:217905832:A:G	-0.12783	FALSE	NA	NA	NA
BreastCancer:Li:10.1038/gim.2016.43	20:32588773:G:A	-0.04879	TRUE	TRUE	20:32588095:T:C	-0.04879
BreastCancer:Li:10.1038/gim.2016.43	21:16520832:G:A	-0.08338	FALSE	NA	NA	NA
BreastCancer:Li:10.1038/gim.2016.43	3:27416013:C:T	-0.09531	FALSE	NA	NA	NA
BreastCancer:Li:10.1038/gim.2016.43	5:44706498:A:G	0.122218	FALSE	NA	NA	NA
BreastCancer:Li:10.1038/gim.2016.43	5:56031884:C:A	-0.11333	FALSE	NA	NA	NA
BreastCancer:Li:10.1038/gim.2016.43	5:58184061:T:C	0.04879	FALSE	NA	NA	NA
BreastCancer:Li:10.1038/gim.2016.43	6:151914113:G:A	0.14842	FALSE	NA	NA	NA
BreastCancer:Li:10.1038/gim.2016.43	6:151939848:C:T	0.165514	FALSE	NA	NA	NA
BreastCancer:Li:10.1038/gim.2016.43	6:151948366:G:A	0.076961	FALSE	NA	NA	NA
BreastCancer:Li:10.1038/gim.2016.43	6:82128386:T:C	0.058269	FALSE	NA	NA	NA
BreastCancer:Li:10.1038/gim.2016.43	6:82193109:T:C	0.04879	FALSE	NA	NA	NA
BreastCancer:Li:10.1038/gim.2016.43	8:128352234:G:A	0.09531	TRUE	TRUE	8:128355618:A:G	0.09531
BreastCancer:Li:10.1038/gim.2016.43	8:128387852:T:C	0.086178	FALSE	NA	NA	NA
BreastCancer:Li:10.1038/gim.2016.43	8:29509616:A:C	-0.06766	FALSE	NA	NA	NA
BreastCancer:Li:10.1038/gim.2016.43	9:110888478:G:T	0.116534	FALSE	NA	NA	NA
BreastCancer:Li:10.1038/gim.2016.43	9:22062134:G:T	0.058269	FALSE	NA	NA	NA
BreastCancer:Michailidou:10.1038/nature24284	1:10566215:A:G	-0.02687	FALSE	NA	NA	NA
BreastCancer:Michailidou:10.1038/nature24284	1:114448389:C:T	0.017033	FALSE	NA	NA	NA
BreastCancer:Michailidou:10.1038/nature24284	1:145644984:C:T	-0.01323	FALSE	NA	NA	NA
BreastCancer:Michailidou:10.1038/nature24284	1:149927034:A:C	0.017033	FALSE	NA	NA	NA
BreastCancer:Michailidou:10.1038/nature24284	1:203766331:A:G	0.017033	FALSE	NA	NA	NA
BreastCancer:Michailidou:10.1038/nature24284	1:204518842:C:A	-0.0086	FALSE	NA	NA	NA
BreastCancer:Michailidou:10.1038/nature24284	1:242034263:A:G	0.060698	FALSE	NA	NA	NA
BreastCancer:Michailidou:10.1038/nature24284	10:114773927:A:G	0.012837	FALSE	NA	NA	NA
BreastCancer:Michailidou:10.1038/nature24284	10:123093901:C:T	-0.01773	FALSE	NA	NA	NA
BreastCancer:Michailidou:10.1038/nature24284	10:123340311:C:T	-0.08991	FALSE	NA	NA	NA
BreastCancer:Michailidou:10.1038/nature24284	10:123340431:GC:G	-0.1038	FALSE	NA	NA	NA
BreastCancer:Michailidou:10.1038/nature24284	10:123349324:A:T	-0.09151	FALSE	NA	NA	NA
BreastCancer:Michailidou:10.1038/nature24284	10:22032942:A:G	-0.02119	FALSE	NA	NA	NA
BreastCancer:Michailidou:10.1038/nature24284	10:5886734:C:T	-0.00877	FALSE	NA	NA	NA
BreastCancer:Michailidou:10.1038/nature24284	10:64288130:G:C	-0.04576	TRUE	TRUE	10:64299890:A:G	-0.04576
BreastCancer:Michailidou:10.1038/nature24284	10:80845746:G:A	-0.02938	TRUE	TRUE	10:80841148:T:C	-0.02938
BreastCancer:Michailidou:10.1038/nature24284	11:129461171:T:C	0.017729	FALSE	NA	NA	NA
BreastCancer:Michailidou:10.1038/nature24284	11:1909006:T:C	0.021189	FALSE	NA	NA	NA
BreastCancer:Michailidou:10.1038/nature24284	11:65583066:G:T	-0.01323	FALSE	NA	NA	NA
BreastCancer:Michailidou:10.1038/nature24284	11:69331642:C:G	0.082785	FALSE	NA	NA	NA
BreastCancer:Michailidou:10.1038/nature24284	11:69379161:C:A	0.10721	FALSE	NA	NA	NA
BreastCancer:Michailidou:10.1038/nature24284	12:115836522:A:G	-0.03621	FALSE	NA	NA	NA
BreastCancer:Michailidou:10.1038/nature24284	12:14413931:G:C	0.025306	FALSE	NA	NA	NA
BreastCancer:Michailidou:10.1038/nature24284	12:96027759:A:G	-0.04096	FALSE	NA	NA	NA
BreastCancer:Michailidou:10.1038/nature24284	13:32972626:A:T	0.130334	FALSE	NA	NA	NA
BreastCancer:Michailidou:10.1038/nature24284	13:73957681:A:G	0.022276	FALSE	NA	NA	NA
BreastCancer:Michailidou:10.1038/nature24284	14:37128564:C:A	-0.03152	TRUE	TRUE	14:37132769:G:A	-0.03152
BreastCancer:Michailidou:10.1038/nature24284	14:68660428:T:C	-0.02531	FALSE	NA	NA	NA
BreastCancer:Michailidou:10.1038/nature24284	14:69034682:C:T	-0.04096	FALSE	NA	NA	NA
BreastCancer:Michailidou:10.1038/nature24284	14:91841069:A:G	0.012837	FALSE	NA	NA	NA
BreastCancer:Michailidou:10.1038/nature24284	14:93104072:T:C	-0.01773	FALSE	NA	NA	NA
BreastCancer:Michailidou:10.1038/nature24284	15:91512067:G:A	-0.02687	FALSE	NA	NA	NA
BreastCancer:Michailidou:10.1038/nature24284	16:52599188:C:T	0.089905	FALSE	NA	NA	NA
BreastCancer:Michailidou:10.1038/nature24284	16:53813367:T:G	-0.02228	FALSE	NA	NA	NA
BreastCancer:Michailidou:10.1038/nature24284	16:53855291:A:T	-0.01284	FALSE	NA	NA	NA
BreastCancer:Michailidou:10.1038/nature24284	16:80650805:A:G	0.029384	FALSE	NA	NA	NA
BreastCancer:Michailidou:10.1038/nature24284	17:53209774:A:C	-0.03152	FALSE	NA	NA	NA
BreastCancer:Michailidou:10.1038/nature24284	17:77781725:A:G	-0.01284	FALSE	NA	NA	NA
BreastCancer:Michailidou:10.1038/nature24284	18:24337424:C:G	0.013228	FALSE	NA	NA	NA
BreastCancer:Michailidou:10.1038/nature24284	18:24570667:T:G	-0.02228	FALSE	NA	NA	NA
BreastCancer:Michailidou:10.1038/nature24284	18:42399590:A:G	-0.03621	FALSE	NA	NA	NA
BreastCancer:Michailidou:10.1038/nature24284	19:17401404:C:G	0.012837	FALSE	NA	NA	NA
BreastCancer:Michailidou:10.1038/nature24284	19:18570035:G:A	-0.03152	TRUE	TRUE	19:18571141:A:G	-0.03152
BreastCancer:Michailidou:10.1038/nature24284	19:44286513:A:G	-0.02119	FALSE	NA	NA	NA
BreastCancer:Michailidou:10.1038/nature24284	2:121245122:T:C	0.040959	FALSE	NA	NA	NA
BreastCancer:Michailidou:10.1038/nature24284	2:172974566:C:G	-0.02228	TRUE	TRUE	2:172972971:G:A	-0.02228
BreastCancer:Michailidou:10.1038/nature24284	2:174212894:G:A	0.022276	FALSE	NA	NA	NA
BreastCancer:Michailidou:10.1038/nature24284	2:19320803:T:C	-0.01284	FALSE	NA	NA	NA
BreastCancer:Michailidou:10.1038/nature24284	2:202181247:C:T	-0.02531	FALSE	NA	NA	NA
BreastCancer:Michailidou:10.1038/nature24284	2:217920769:G:T	-0.05061	FALSE	NA	NA	NA
BreastCancer:Michailidou:10.1038/nature24284	2:217963060:C:A	-0.08619	FALSE	NA	NA	NA
BreastCancer:Michailidou:10.1038/nature24284	2:218296508:C:T	0.025306	FALSE	NA	NA	NA
BreastCancer:Michailidou:10.1038/nature24284	21:16520832:G:A	-0.02687	FALSE	NA	NA	NA
BreastCancer:Michailidou:10.1038/nature24284	22:29121087:A:G	0.100371	FALSE	NA	NA	NA
BreastCancer:Michailidou:10.1038/nature24284	22:40875199:C:G	0.049218	TRUE	TRUE	22:40876234:T:C	0.049218
BreastCancer:Michailidou:10.1038/nature24284	3:27416013:C:T	0.045323	FALSE	NA	NA	NA
BreastCancer:Michailidou:10.1038/nature24284	3:30682939:G:C	0.021189	FALSE	NA	NA	NA
BreastCancer:Michailidou:10.1038/nature24284	3:46866866:G:A	-0.03621	FALSE	NA	NA	NA
BreastCancer:Michailidou:10.1038/nature24284	3:4742276:A:G	0.021189	FALSE	NA	NA	NA
BreastCancer:Michailidou:10.1038/nature24284	3:63967900:A:G	0.021189	FALSE	NA	NA	NA
BreastCancer:Michailidou:10.1038/nature24284	4:106084778:C:T	0.017033	FALSE	NA	NA	NA
BreastCancer:Michailidou:10.1038/nature24284	4:175846426:C:A	-0.04096	FALSE	NA	NA	NA
BreastCancer:Michailidou:10.1038/nature24284	5:1297488:C:T	-0.03152	TRUE	TRUE	5:1295349:A:G	-0.03152
BreastCancer:Michailidou:10.1038/nature24284	5:158244083:C:T	-0.03342	FALSE	NA	NA	NA
BreastCancer:Michailidou:10.1038/nature24284	5:16187528:G:T	-0.00436	FALSE	NA	NA	NA
BreastCancer:Michailidou:10.1038/nature24284	5:32567732:C:T	0.0086	FALSE	NA	NA	NA
BreastCancer:Michailidou:10.1038/nature24284	5:44706498:A:G	0.060698	FALSE	NA	NA	NA
BreastCancer:Michailidou:10.1038/nature24284	5:56053535:T:C	0.071882	TRUE	TRUE	5:56053723:A:T	0.071882
BreastCancer:Michailidou:10.1038/nature24284	5:58184061:T:C	0.012837	FALSE	NA	NA	NA
BreastCancer:Michailidou:10.1038/nature24284	5:58337481:T:G	-0.01773	FALSE	NA	NA	NA
BreastCancer:Michailidou:10.1038/nature24284	5:81538046:T:A	0.017729	FALSE	NA	NA	NA
BreastCancer:Michailidou:10.1038/nature24284	5:90732225:C:T	-0.02687	FALSE	NA	NA	NA
BreastCancer:Michailidou:10.1038/nature24284	6:13722523:G:A	-0.01703	FALSE	NA	NA	NA
BreastCancer:Michailidou:10.1038/nature24284	6:149608874:G:A	-0.01773	FALSE	NA	NA	NA
BreastCancer:Michailidou:10.1038/nature24284	6:151942194:T:G	0.033424	FALSE	NA	NA	NA
BreastCancer:Michailidou:10.1038/nature24284	6:152437016:T:C	0.026872	FALSE	NA	NA	NA
BreastCancer:Michailidou:10.1038/nature24284	6:82128386:T:C	0.0086	FALSE	NA	NA	NA
BreastCancer:Michailidou:10.1038/nature24284	7:130667121:C:T	-0.01323	FALSE	NA	NA	NA
BreastCancer:Michailidou:10.1038/nature24284	7:139942304:G:A	0.025306	FALSE	NA	NA	NA
BreastCancer:Michailidou:10.1038/nature24284	7:144074929:G:A	-0.01773	FALSE	NA	NA	NA
BreastCancer:Michailidou:10.1038/nature24284	7:91630620:G:T	0.012837	FALSE	NA	NA	NA
BreastCancer:Michailidou:10.1038/nature24284	8:117209548:A:G	-0.01284	FALSE	NA	NA	NA
BreastCancer:Michailidou:10.1038/nature24284	8:128352234:G:A	0.045323	TRUE	TRUE	8:128355618:A:G	0.045323
BreastCancer:Michailidou:10.1038/nature24284	8:129194641:C:T	0.021189	FALSE	NA	NA	NA
BreastCancer:Michailidou:10.1038/nature24284	8:29509616:A:C	-0.02531	FALSE	NA	NA	NA
BreastCancer:Michailidou:10.1038/nature24284	8:36858483:A:G	-0.04096	FALSE	NA	NA	NA
BreastCancer:Michailidou:10.1038/nature24284	8:76230301:G:T	0.026872	FALSE	NA	NA	NA
BreastCancer:Michailidou:10.1038/nature24284	8:76419046:C:A	0.041393	TRUE	TRUE	8:76417937:A:G	0.041393
BreastCancer:Michailidou:10.1038/nature24284	9:110306115:C:A	0.025306	FALSE	NA	NA	NA
BreastCancer:Michailidou:10.1038/nature24284	9:110837073:A:G	0.045323	FALSE	NA	NA	NA
BreastCancer:Michailidou:10.1038/nature24284	9:110837176:C:T	0.025306	FALSE	NA	NA	NA
BreastCancer:Michailidou:10.1038/nature24284	9:110895353:C:T	0.040959	FALSE	NA	NA	NA
BreastCancer:Michailidou:10.1038/nature24284	9:22062134:G:T	0.029384	FALSE	NA	NA	NA
ColorectalCancer:Schumacher:10.1038/ncomms8138	1:183081194:A:C	-0.06766	FALSE	NA	NA	NA
ColorectalCancer:Schumacher:10.1038/ncomms8138	1:222045446:G:T	0.019803	FALSE	NA	NA	NA
ColorectalCancer:Schumacher:10.1038/ncomms8138	1:222164948:A:G	0.040822	FALSE	NA	NA	NA
ColorectalCancer:Schumacher:10.1038/ncomms8138	10:101345366:C:T	0.086178	FALSE	NA	NA	NA
ColorectalCancer:Schumacher:10.1038/ncomms8138	10:114278871:A:T	0.083382	TRUE	TRUE	10:114280702:T:C	0.083382
ColorectalCancer:Schumacher:10.1038/ncomms8138	10:114726843:G:A	0.04879	FALSE	NA	NA	NA
ColorectalCancer:Schumacher:10.1038/ncomms8138	10:80819132:A:G	0.061875	FALSE	NA	NA	NA
ColorectalCancer:Schumacher:10.1038/ncomms8138	10:8701219:G:A	-0.03046	FALSE	NA	NA	NA
ColorectalCancer:Schumacher:10.1038/ncomms8138	11:111171709:C:A	-0.11653	FALSE	NA	NA	NA
ColorectalCancer:Schumacher:10.1038/ncomms8138	11:61552680:G:T	-0.07257	FALSE	NA	NA	NA
ColorectalCancer:Schumacher:10.1038/ncomms8138	11:61565908:T:C	-0.06188	TRUE	TRUE	11:61564299:G:T	-0.06188
ColorectalCancer:Schumacher:10.1038/ncomms8138	11:61571478:T:C	-0.06766	FALSE	NA	NA	NA
ColorectalCancer:Schumacher:10.1038/ncomms8138	11:61597972:A:G	-0.06766	FALSE	NA	NA	NA
ColorectalCancer:Schumacher:10.1038/ncomms8138	11:74345550:T:G	0.072571	FALSE	NA	NA	NA
ColorectalCancer:Schumacher:10.1038/ncomms8138	12:115116352:T:A	-0.06188	FALSE	NA	NA	NA
ColorectalCancer:Schumacher:10.1038/ncomms8138	12:4368352:T:C	-0.03922	FALSE	NA	NA	NA
ColorectalCancer:Schumacher:10.1038/ncomms8138	12:4388271:C:T	0.14842	FALSE	NA	NA	NA
ColorectalCancer:Schumacher:10.1038/ncomms8138	12:4405389:A:G	0.083382	FALSE	NA	NA	NA
ColorectalCancer:Schumacher:10.1038/ncomms8138	12:50880216:T:C	-0.05827	FALSE	NA	NA	NA
ColorectalCancer:Schumacher:10.1038/ncomms8138	12:51155663:C:T	-0.05129	FALSE	NA	NA	NA
ColorectalCancer:Schumacher:10.1038/ncomms8138	12:6385727:C:T	0.058269	FALSE	NA	NA	NA
ColorectalCancer:Schumacher:10.1038/ncomms8138	14:54410919:T:C	0.083382	FALSE	NA	NA	NA
ColorectalCancer:Schumacher:10.1038/ncomms8138	14:54560018:T:C	-0.03922	FALSE	NA	NA	NA
ColorectalCancer:Schumacher:10.1038/ncomms8138	15:32993111:C:T	0.09531	FALSE	NA	NA	NA
ColorectalCancer:Schumacher:10.1038/ncomms8138	15:32994756:T:C	-0.11333	FALSE	NA	NA	NA
ColorectalCancer:Schumacher:10.1038/ncomms8138	16:68820946:G:A	-0.05129	FALSE	NA	NA	NA
ColorectalCancer:Schumacher:10.1038/ncomms8138	17:800593:T:C	0.083382	FALSE	NA	NA	NA
ColorectalCancer:Schumacher:10.1038/ncomms8138	18:46453463:T:C	-0.12222	FALSE	NA	NA	NA
ColorectalCancer:Schumacher:10.1038/ncomms8138	19:33532300:C:T	-0.06188	FALSE	NA	NA	NA
ColorectalCancer:Schumacher:10.1038/ncomms8138	19:41861674:C:T	0.020203	TRUE	TRUE	19:41860296:A:G	0.020203
ColorectalCancer:Schumacher:10.1038/ncomms8138	19:41869392:T:C	-0.01005	FALSE	NA	NA	NA
ColorectalCancer:Schumacher:10.1038/ncomms8138	2:192587204:T:C	0.083382	FALSE	NA	NA	NA
ColorectalCancer:Schumacher:10.1038/ncomms8138	20:60920887:G:A	0.061875	TRUE	TRUE	20:60921044:T:C	0.061875
ColorectalCancer:Schumacher:10.1038/ncomms8138	20:6404281:C:A	0.086178	FALSE	NA	NA	NA
ColorectalCancer:Schumacher:10.1038/ncomms8138	20:6699595:T:G	-0.08338	FALSE	NA	NA	NA
ColorectalCancer:Schumacher:10.1038/ncomms8138	20:7813298:A:T	0.051293	TRUE	TRUE	20:7812350:T:C	0.051293
ColorectalCancer:Schumacher:10.1038/ncomms8138	3:169492101:C:T	-0.01005	FALSE	NA	NA	NA
ColorectalCancer:Schumacher:10.1038/ncomms8138	4:163337191:C:T	0.076961	TRUE	TRUE	4:163333405:T:A	0.076961
ColorectalCancer:Schumacher:10.1038/ncomms8138	5:134499092:C:A	0.04879	FALSE	NA	NA	NA
ColorectalCancer:Schumacher:10.1038/ncomms8138	6:160840252:G:T	-0.0202	FALSE	NA	NA	NA
ColorectalCancer:Schumacher:10.1038/ncomms8138	6:36622900:C:A	0.04879	FALSE	NA	NA	NA
ColorectalCancer:Schumacher:10.1038/ncomms8138	8:117630683:A:C	0.18633	FALSE	NA	NA	NA
ColorectalCancer:Schumacher:10.1038/ncomms8138	8:128407443:A:G	-0.11333	FALSE	NA	NA	NA
ColorectalCancer:Schumacher:10.1038/ncomms8138	8:128413305:G:T	-0.11653	FALSE	NA	NA	NA
ColorectalCancer:Schumacher:10.1038/ncomms8138	8:128424792:A:G	-0.11333	FALSE	NA	NA	NA
ColorectalCancer:Schumacher:10.1038/ncomms8138	9:6365683:A:C	-0.05827	FALSE	NA	NA	NA
DiastolicBP:Warren:10.1038/ng.3768	1:172357441:G:T	-0.165	FALSE	NA	NA	NA
DiastolicBP:Warren:10.1038/ng.3768	1:217718789:C:T	0.198	FALSE	NA	NA	NA
DiastolicBP:Warren:10.1038/ng.3768	1:227254380:C:T	0.177	TRUE	TRUE	1:227252626:A:G	0.177
DiastolicBP:Warren:10.1038/ng.3768	1:228191075:T:A	0.23	FALSE	NA	NA	NA
DiastolicBP:Warren:10.1038/ng.3768	1:243471192:A:G	-0.22	FALSE	NA	NA	NA
DiastolicBP:Warren:10.1038/ng.3768	1:25032168:G:A	0.185	TRUE	TRUE	1:25030470:C:T	0.185
DiastolicBP:Warren:10.1038/ng.3768	11:27728102:G:A	-0.163	FALSE	NA	NA	NA
DiastolicBP:Warren:10.1038/ng.3768	15:66867861:A:G	0.179	TRUE	TRUE	15:66869072:A:G	0.179
DiastolicBP:Warren:10.1038/ng.3768	15:95312071:T:C	0.221	FALSE	NA	NA	NA
DiastolicBP:Warren:10.1038/ng.3768	16:30927509:C:T	0.185	TRUE	TRUE	16:30936743:G:A	0.185
DiastolicBP:Warren:10.1038/ng.3768	16:4938321:A:T	0.174	TRUE	TRUE	16:4943019:T:G	0.174
DiastolicBP:Warren:10.1038/ng.3768	16:81574197:T:C	0.17	FALSE	NA	NA	NA
DiastolicBP:Warren:10.1038/ng.3768	17:61556298:C:G	-0.213	TRUE	TRUE	17:61559625:A:G	-0.213
DiastolicBP:Warren:10.1038/ng.3768	18:48142854:T:G	-0.189	FALSE	NA	NA	NA
DiastolicBP:Warren:10.1038/ng.3768	19:30294991:G:T	0.177	FALSE	NA	NA	NA
DiastolicBP:Warren:10.1038/ng.3768	2:145645775:G:A	-0.234	TRUE	TRUE	2:145646072:T:C	-0.234
DiastolicBP:Warren:10.1038/ng.3768	2:179786068:T:C	0.311	FALSE	NA	NA	NA
DiastolicBP:Warren:10.1038/ng.3768	2:191437024:A:G	-0.24	TRUE	FALSE	2:191439591:T:G	0.24
DiastolicBP:Warren:10.1038/ng.3768	2:218668732:C:T	-0.2	FALSE	NA	NA	NA
DiastolicBP:Warren:10.1038/ng.3768	2:25139318:C:T	-0.285	TRUE	TRUE	2:25139596:T:G	-0.285
DiastolicBP:Warren:10.1038/ng.3768	2:40567743:C:T	-0.157	FALSE	NA	NA	NA
DiastolicBP:Warren:10.1038/ng.3768	2:43167878:A:C	-0.419	FALSE	NA	NA	NA
DiastolicBP:Warren:10.1038/ng.3768	20:8626271:C:A	-0.211	FALSE	NA	NA	NA
DiastolicBP:Warren:10.1038/ng.3768	3:138119952:T:C	0.184	FALSE	NA	NA	NA
DiastolicBP:Warren:10.1038/ng.3768	3:154711854:C:T	-0.403	TRUE	TRUE	3:154707967:G:A	-0.403
DiastolicBP:Warren:10.1038/ng.3768	3:185313855:A:G	0.163	TRUE	TRUE	3:185317674:G:C	0.163
DiastolicBP:Warren:10.1038/ng.3768	3:49913705:T:C	0.202	FALSE	NA	NA	NA
DiastolicBP:Warren:10.1038/ng.3768	3:50476378:G:C	0.245	FALSE	NA	NA	NA
DiastolicBP:Warren:10.1038/ng.3768	3:56585975:T:C	-0.177	TRUE	TRUE	3:56726646:C:T	-0.177
DiastolicBP:Warren:10.1038/ng.3768	4:120509972:G:A	0.215	TRUE	TRUE	4:120509279:T:C	0.215
DiastolicBP:Warren:10.1038/ng.3768	5:173377817:G:A	-0.209	TRUE	TRUE	5:173377636:T:A	-0.209
DiastolicBP:Warren:10.1038/ng.3768	5:75038431:T:G	0.164	FALSE	NA	NA	NA
DiastolicBP:Warren:10.1038/ng.3768	6:118575602:G:A	0.334	TRUE	TRUE	6:118572486:T:A	0.334
DiastolicBP:Warren:10.1038/ng.3768	6:51834020:C:A	0.168	TRUE	TRUE	6:51832494:C:T	0.168
DiastolicBP:Warren:10.1038/ng.3768	8:101677386:T:C	-0.165	TRUE	TRUE	8:101676675:A:C	-0.165
DiastolicBP:Warren:10.1038/ng.3768	8:144060955:G:A	-0.175	FALSE	NA	NA	NA
DiastolicBP:Warren:10.1038/ng.3768	9:21801530:A:G	0.175	FALSE	NA	NA	NA
EOCAD:Theriault:10.1161/circgen.117.001849	1:109817590:G:T	-0.115	TRUE	TRUE	1:109817192:A:G	-0.115
EOCAD:Theriault:10.1161/circgen.117.001849	1:110299165:G:GT	-0.032	FALSE	NA	NA	NA
EOCAD:Theriault:10.1161/circgen.117.001849	1:151763246:G:A	0.056	TRUE	TRUE	1:151762308:C:G	0.056
EOCAD:Theriault:10.1161/circgen.117.001849	1:154397932:C:T	-0.056	TRUE	TRUE	1:154395946:A:G	-0.056
EOCAD:Theriault:10.1161/circgen.117.001849	1:154911689:G:A	0.042	FALSE	NA	NA	NA
EOCAD:Theriault:10.1161/circgen.117.001849	1:155764808:C:G	-0.05	FALSE	NA	NA	NA
EOCAD:Theriault:10.1161/circgen.117.001849	1:159892088:G:A	-0.047	FALSE	NA	NA	NA
EOCAD:Theriault:10.1161/circgen.117.001849	1:201872264:C:T	0.047	FALSE	NA	NA	NA
EOCAD:Theriault:10.1161/circgen.117.001849	1:222823529:A:C	0.079	TRUE	TRUE	1:222823743:T:G	0.079
EOCAD:Theriault:10.1161/circgen.117.001849	1:223132028:T:A	0.071	FALSE	NA	NA	NA
EOCAD:Theriault:10.1161/circgen.117.001849	1:38386727:G:A	0.049	FALSE	NA	NA	NA
EOCAD:Theriault:10.1161/circgen.117.001849	1:55496039:T:C	-0.075	FALSE	NA	NA	NA
EOCAD:Theriault:10.1161/circgen.117.001849	1:56965664:C:T	-0.126	FALSE	NA	NA	NA
EOCAD:Theriault:10.1161/circgen.117.001849	1:57015668:A:G	0.065	FALSE	NA	NA	NA
EOCAD:Theriault:10.1161/circgen.117.001849	10:104604916:T:G	-0.079	FALSE	NA	NA	NA
EOCAD:Theriault:10.1161/circgen.117.001849	10:30287398:C:T	-0.052	FALSE	NA	NA	NA
EOCAD:Theriault:10.1161/circgen.117.001849	10:30323892:G:A	0.063	FALSE	NA	NA	NA
EOCAD:Theriault:10.1161/circgen.117.001849	10:44313122:C:G	0.029	FALSE	NA	NA	NA
EOCAD:Theriault:10.1161/circgen.117.001849	10:44480811:T:G	0.076	FALSE	NA	NA	NA
EOCAD:Theriault:10.1161/circgen.117.001849	10:44777188:C:A	-0.092	FALSE	NA	NA	NA
EOCAD:Theriault:10.1161/circgen.117.001849	10:74637326:T:C	-0.057	FALSE	NA	NA	NA
EOCAD:Theriault:10.1161/circgen.117.001849	10:82170856:A:G	-0.053	FALSE	NA	NA	NA
EOCAD:Theriault:10.1161/circgen.117.001849	10:82251514:T:C	-0.045	FALSE	NA	NA	NA
EOCAD:Theriault:10.1161/circgen.117.001849	10:91002927:C:T	0.067	FALSE	NA	NA	NA
EOCAD:Theriault:10.1161/circgen.117.001849	11:103673277:A:C	-0.066	FALSE	NA	NA	NA
EOCAD:Theriault:10.1161/circgen.117.001849	11:13301548:A:T	0.048	FALSE	NA	NA	NA
EOCAD:Theriault:10.1161/circgen.117.001849	11:65390803:G:A	-0.05	TRUE	TRUE	11:65391317:G:A	-0.05
EOCAD:Theriault:10.1161/circgen.117.001849	11:9335284:T:A	0.068	TRUE	TRUE	11:9336349:T:G	0.068
EOCAD:Theriault:10.1161/circgen.117.001849	11:9751196:G:A	0.055	FALSE	NA	NA	NA
EOCAD:Theriault:10.1161/circgen.117.001849	12:111835545:G:A	0.042	FALSE	NA	NA	NA
EOCAD:Theriault:10.1161/circgen.117.001849	12:111904371:T:A	-0.066	FALSE	NA	NA	NA
EOCAD:Theriault:10.1161/circgen.117.001849	12:121416988:A:G	0.048	FALSE	NA	NA	NA
EOCAD:Theriault:10.1161/circgen.117.001849	12:125312425:G:C	0.047	FALSE	NA	NA	NA
EOCAD:Theriault:10.1161/circgen.117.001849	12:125441159:T:C	-0.059	FALSE	NA	NA	NA
EOCAD:Theriault:10.1161/circgen.117.001849	12:20220033:C:G	0.051	FALSE	NA	NA	NA
EOCAD:Theriault:10.1161/circgen.117.001849	12:42796300:A:G	0.052	FALSE	NA	NA	NA
EOCAD:Theriault:10.1161/circgen.117.001849	12:54177548:A:G	-0.057	FALSE	NA	NA	NA
EOCAD:Theriault:10.1161/circgen.117.001849	12:57527283:T:C	0.041	FALSE	NA	NA	NA
EOCAD:Theriault:10.1161/circgen.117.001849	12:62285075:A:T	0.054	FALSE	NA	NA	NA
EOCAD:Theriault:10.1161/circgen.117.001849	12:90008959:A:G	0.074	FALSE	NA	NA	NA
EOCAD:Theriault:10.1161/circgen.117.001849	13:110818102:T:A	-0.089	FALSE	NA	NA	NA
EOCAD:Theriault:10.1161/circgen.117.001849	13:110954353:C:G	0.07	FALSE	NA	NA	NA
EOCAD:Theriault:10.1161/circgen.117.001849	13:111040681:G:A	0.069	FALSE	NA	NA	NA
EOCAD:Theriault:10.1161/circgen.117.001849	13:111049623:T:C	-0.071	FALSE	NA	NA	NA
EOCAD:Theriault:10.1161/circgen.117.001849	13:111100780:C:T	0.059	FALSE	NA	NA	NA
EOCAD:Theriault:10.1161/circgen.117.001849	13:111114176:C:A	-0.039	FALSE	NA	NA	NA
EOCAD:Theriault:10.1161/circgen.117.001849	13:111380701:T:G	0.058	FALSE	NA	NA	NA
EOCAD:Theriault:10.1161/circgen.117.001849	13:29022645:C:T	0.05	FALSE	NA	NA	NA
EOCAD:Theriault:10.1161/circgen.117.001849	13:33057345:G:T	-0.046	TRUE	TRUE	13:33058333:G:A	-0.046
EOCAD:Theriault:10.1161/circgen.117.001849	13:42634693:G:A	-0.045	FALSE	NA	NA	NA
EOCAD:Theriault:10.1161/circgen.117.001849	14:100145710:C:G	0.055	FALSE	NA	NA	NA
EOCAD:Theriault:10.1161/circgen.117.001849	15:67455630:C:T	-0.07	FALSE	NA	NA	NA
EOCAD:Theriault:10.1161/circgen.117.001849	15:78686823:A:G	-0.032	TRUE	TRUE	15:78687353:C:T	-0.032
EOCAD:Theriault:10.1161/circgen.117.001849	15:79121776:C:T	0.077	TRUE	TRUE	15:79124475:T:C	0.077
EOCAD:Theriault:10.1161/circgen.117.001849	15:89574218:G:A	-0.097	FALSE	NA	NA	NA
EOCAD:Theriault:10.1161/circgen.117.001849	15:91437388:A:T	0.06	FALSE	NA	NA	NA
EOCAD:Theriault:10.1161/circgen.117.001849	15:96146414:A:C	-0.051	FALSE	NA	NA	NA
EOCAD:Theriault:10.1161/circgen.117.001849	15:99219598:C:T	-0.057	FALSE	NA	NA	NA
EOCAD:Theriault:10.1161/circgen.117.001849	16:75308440:TCAGCCTCCTGAG:T	0.05	FALSE	NA	NA	NA
EOCAD:Theriault:10.1161/circgen.117.001849	17:2132324:T:C	-0.051	TRUE	FALSE	17:2133250:T:C	0.051
EOCAD:Theriault:10.1161/circgen.117.001849	17:40565926:T:G	0.062	FALSE	NA	NA	NA
EOCAD:Theriault:10.1161/circgen.117.001849	17:47060322:C:A	-0.057	FALSE	NA	NA	NA
EOCAD:Theriault:10.1161/circgen.117.001849	17:47402807:C:T	0.045	FALSE	NA	NA	NA
EOCAD:Theriault:10.1161/circgen.117.001849	17:59011296:T:A	0.08	TRUE	TRUE	17:59013488:T:C	0.08
EOCAD:Theriault:10.1161/circgen.117.001849	17:59483766:C:T	0.037	TRUE	TRUE	17:59478776:G:C	0.037
EOCAD:Theriault:10.1161/circgen.117.001849	17:73908566:A:C	-0.044	TRUE	TRUE	17:73886888:A:G	-0.044
EOCAD:Theriault:10.1161/circgen.117.001849	17:74256913:C:T	-0.035	FALSE	NA	NA	NA
EOCAD:Theriault:10.1161/circgen.117.001849	18:57838401:G:A	0.058	FALSE	NA	NA	NA
EOCAD:Theriault:10.1161/circgen.117.001849	19:10991827:G:A	-0.067	TRUE	TRUE	19:10964632:G:A	-0.067
EOCAD:Theriault:10.1161/circgen.117.001849	19:11188247:G:A	-0.134	FALSE	NA	NA	NA
EOCAD:Theriault:10.1161/circgen.117.001849	19:11206575:G:A	-0.062	FALSE	NA	NA	NA
EOCAD:Theriault:10.1161/circgen.117.001849	19:15982760:T:C	0.047	FALSE	NA	NA	NA
EOCAD:Theriault:10.1161/circgen.117.001849	19:17795415:C:G	-0.013	TRUE	TRUE	19:17807147:T:G	-0.013
EOCAD:Theriault:10.1161/circgen.117.001849	19:17844894:A:G	0.045	TRUE	TRUE	19:17854655:G:A	0.045
EOCAD:Theriault:10.1161/circgen.117.001849	19:41790086:GTTATGGTA:G	0.077	FALSE	NA	NA	NA
EOCAD:Theriault:10.1161/circgen.117.001849	19:45422846:G:A	0.092	TRUE	TRUE	19:45422946:A:G	0.092
EOCAD:Theriault:10.1161/circgen.117.001849	19:46190268:G:A	-0.046	FALSE	NA	NA	NA
EOCAD:Theriault:10.1161/circgen.117.001849	2:144159905:A:C	-0.049	FALSE	NA	NA	NA
EOCAD:Theriault:10.1161/circgen.117.001849	2:145258445:C:T	-0.053	FALSE	NA	NA	NA
EOCAD:Theriault:10.1161/circgen.117.001849	2:145801113:G:A	0.049	FALSE	NA	NA	NA
EOCAD:Theriault:10.1161/circgen.117.001849	2:163284067:T:C	-0.047	FALSE	NA	NA	NA
EOCAD:Theriault:10.1161/circgen.117.001849	2:164945044:G:C	-0.05	FALSE	NA	NA	NA
EOCAD:Theriault:10.1161/circgen.117.001849	2:19942473:G:A	0.085	FALSE	NA	NA	NA
EOCAD:Theriault:10.1161/circgen.117.001849	2:202799924:T:C	-0.045	FALSE	NA	NA	NA
EOCAD:Theriault:10.1161/circgen.117.001849	2:216245392:C:T	-0.025	FALSE	NA	NA	NA
EOCAD:Theriault:10.1161/circgen.117.001849	2:216291359:C:T	-0.057	FALSE	NA	NA	NA
EOCAD:Theriault:10.1161/circgen.117.001849	2:218688596:T:G	-0.051	FALSE	NA	NA	NA
EOCAD:Theriault:10.1161/circgen.117.001849	2:236902252:C:G	0.152	FALSE	NA	NA	NA
EOCAD:Theriault:10.1161/circgen.117.001849	2:43463637:T:C	0.035	FALSE	NA	NA	NA
EOCAD:Theriault:10.1161/circgen.117.001849	2:72554292:C:G	-0.04	FALSE	NA	NA	NA
EOCAD:Theriault:10.1161/circgen.117.001849	2:73167944:T:C	0.025	FALSE	NA	NA	NA
EOCAD:Theriault:10.1161/circgen.117.001849	2:85788175:T:A	0.06	FALSE	NA	NA	NA
EOCAD:Theriault:10.1161/circgen.117.001849	20:39780932:G:A	0.047	TRUE	TRUE	20:39822332:T:G	0.047
EOCAD:Theriault:10.1161/circgen.117.001849	20:40964651:C:T	-0.066	FALSE	NA	NA	NA
EOCAD:Theriault:10.1161/circgen.117.001849	20:48316027:C:T	0.04	TRUE	TRUE	20:48315902:G:A	0.04
EOCAD:Theriault:10.1161/circgen.117.001849	21:30567941:G:T	0.057	FALSE	NA	NA	NA
EOCAD:Theriault:10.1161/circgen.117.001849	21:35593827:G:A	0.128	FALSE	NA	NA	NA
EOCAD:Theriault:10.1161/circgen.117.001849	21:35659776:G:A	0.07	FALSE	NA	NA	NA
EOCAD:Theriault:10.1161/circgen.117.001849	22:30667277:T:C	0.048	FALSE	NA	NA	NA
EOCAD:Theriault:10.1161/circgen.117.001849	3:135874294:G:C	0.048	TRUE	TRUE	3:135888642:A:G	0.048
EOCAD:Theriault:10.1161/circgen.117.001849	3:138099161:T:TTTC	0.074	FALSE	NA	NA	NA
EOCAD:Theriault:10.1161/circgen.117.001849	3:14928077:G:T	-0.049	FALSE	NA	NA	NA
EOCAD:Theriault:10.1161/circgen.117.001849	3:153978289:C:T	0.068	TRUE	TRUE	3:153980130:A:G	0.068
EOCAD:Theriault:10.1161/circgen.117.001849	3:172117455:AC:A	-0.053	FALSE	NA	NA	NA
EOCAD:Theriault:10.1161/circgen.117.001849	4:119121695:C:T	-0.065	TRUE	TRUE	4:119129455:C:A	-0.065
EOCAD:Theriault:10.1161/circgen.117.001849	4:120901336:A:G	0.054	FALSE	NA	NA	NA
EOCAD:Theriault:10.1161/circgen.117.001849	4:146782837:C:A	-0.048	FALSE	NA	NA	NA
EOCAD:Theriault:10.1161/circgen.117.001849	4:148281001:C:G	-0.071	FALSE	NA	NA	NA
EOCAD:Theriault:10.1161/circgen.117.001849	4:148400819:C:A	0.057	FALSE	NA	NA	NA
EOCAD:Theriault:10.1161/circgen.117.001849	4:156408950:G:A	-0.035	FALSE	NA	NA	NA
EOCAD:Theriault:10.1161/circgen.117.001849	4:156513518:T:C	-0.045	FALSE	NA	NA	NA
EOCAD:Theriault:10.1161/circgen.117.001849	4:156620217:G:A	-0.066	FALSE	NA	NA	NA
EOCAD:Theriault:10.1161/circgen.117.001849	4:38911595:G:A	-0.081	FALSE	NA	NA	NA
EOCAD:Theriault:10.1161/circgen.117.001849	4:57838583:G:T	0.061	FALSE	NA	NA	NA
EOCAD:Theriault:10.1161/circgen.117.001849	4:81184341:A:T	0.055	TRUE	TRUE	4:81181072:A:T	0.055
EOCAD:Theriault:10.1161/circgen.117.001849	4:82625720:GT:G	-0.051	FALSE	NA	NA	NA
EOCAD:Theriault:10.1161/circgen.117.001849	5:107343923:T:C	-0.057	TRUE	TRUE	5:107344426:C:T	-0.057
EOCAD:Theriault:10.1161/circgen.117.001849	5:107975671:A:G	-0.035	FALSE	NA	NA	NA
EOCAD:Theriault:10.1161/circgen.117.001849	5:4012694:G:A	-0.048	FALSE	NA	NA	NA
EOCAD:Theriault:10.1161/circgen.117.001849	5:53361606:T:C	0.046	TRUE	TRUE	5:53361427:T:C	0.046
EOCAD:Theriault:10.1161/circgen.117.001849	6:12619932:ACTT:A	-0.013	FALSE	NA	NA	NA
EOCAD:Theriault:10.1161/circgen.117.001849	6:126717064:A:G	-0.04	FALSE	NA	NA	NA
EOCAD:Theriault:10.1161/circgen.117.001849	6:12903957:A:G	0.132	FALSE	NA	NA	NA
EOCAD:Theriault:10.1161/circgen.117.001849	6:134173151:A:G	-0.067	FALSE	NA	NA	NA
EOCAD:Theriault:10.1161/circgen.117.001849	6:134214227:G:A	-0.08	FALSE	NA	NA	NA
EOCAD:Theriault:10.1161/circgen.117.001849	6:149755695:A:G	-0.055	FALSE	NA	NA	NA
EOCAD:Theriault:10.1161/circgen.117.001849	6:149964105:T:A	0.018	FALSE	NA	NA	NA
EOCAD:Theriault:10.1161/circgen.117.001849	6:160265331:CAG:C	-0.05	FALSE	NA	NA	NA
EOCAD:Theriault:10.1161/circgen.117.001849	6:160679400:C:A	-0.061	FALSE	NA	NA	NA
EOCAD:Theriault:10.1161/circgen.117.001849	6:161010118:A:G	0.317	TRUE	TRUE	6:161005610:C:T	0.317
EOCAD:Theriault:10.1161/circgen.117.001849	6:161097871:A:G	0.052	FALSE	NA	NA	NA
EOCAD:Theriault:10.1161/circgen.117.001849	6:161108536:C:T	0.061	FALSE	NA	NA	NA
EOCAD:Theriault:10.1161/circgen.117.001849	6:161178140:C:T	0.203	FALSE	NA	NA	NA
EOCAD:Theriault:10.1161/circgen.117.001849	6:161183526:G:A	-0.04	TRUE	TRUE	6:161182037:G:A	-0.04
EOCAD:Theriault:10.1161/circgen.117.001849	6:25597043:A:T	0.057	FALSE	NA	NA	NA
EOCAD:Theriault:10.1161/circgen.117.001849	6:34773727:C:T	0.056	TRUE	TRUE	6:34769765:C:T	0.056
EOCAD:Theriault:10.1161/circgen.117.001849	6:35713031:A:G	-0.032	TRUE	TRUE	6:35709880:T:C	-0.032
EOCAD:Theriault:10.1161/circgen.117.001849	6:37486052:G:A	-0.046	FALSE	NA	NA	NA
EOCAD:Theriault:10.1161/circgen.117.001849	6:39134099:T:C	-0.067	FALSE	NA	NA	NA
EOCAD:Theriault:10.1161/circgen.117.001849	6:5090056:C:T	-0.05	FALSE	NA	NA	NA
EOCAD:Theriault:10.1161/circgen.117.001849	6:82442022:G:A	0.057	FALSE	NA	NA	NA
EOCAD:Theriault:10.1161/circgen.117.001849	6:97060124:G:A	-0.056	FALSE	NA	NA	NA
EOCAD:Theriault:10.1161/circgen.117.001849	7:107259721:T:C	-0.052	FALSE	NA	NA	NA
EOCAD:Theriault:10.1161/circgen.117.001849	7:19049388:G:A	0.073	FALSE	NA	NA	NA
EOCAD:Theriault:10.1161/circgen.117.001849	7:20292134:G:A	0.047	FALSE	NA	NA	NA
EOCAD:Theriault:10.1161/circgen.117.001849	8:126478450:T:C	-0.046	FALSE	NA	NA	NA
EOCAD:Theriault:10.1161/circgen.117.001849	8:142230002:AT:A	-0.065	FALSE	NA	NA	NA
EOCAD:Theriault:10.1161/circgen.117.001849	8:26436109:C:T	0.05	TRUE	TRUE	8:26435116:G:C	0.05
EOCAD:Theriault:10.1161/circgen.117.001849	8:26855424:C:A	-0.045	FALSE	NA	NA	NA
EOCAD:Theriault:10.1161/circgen.117.001849	9:118826916:G:A	0.176	FALSE	NA	NA	NA
EOCAD:Theriault:10.1161/circgen.117.001849	9:124412948:T:G	0.055	FALSE	NA	NA	NA
EOCAD:Theriault:10.1161/circgen.117.001849	9:136149830:G:A	0.08	TRUE	TRUE	9:136141870:C:T	0.08
EOCAD:Theriault:10.1161/circgen.117.001849	9:21155973:T:C	0.034	FALSE	NA	NA	NA
EOCAD:Theriault:10.1161/circgen.117.001849	9:22074793:T:C	-0.045	FALSE	NA	NA	NA
EOCAD:Theriault:10.1161/circgen.117.001849	9:22102437:G:A	-0.162	FALSE	NA	NA	NA
EOCAD:Theriault:10.1161/circgen.117.001849	9:22124123:T:A	0.193	FALSE	NA	NA	NA
Height:Wood:10.1038/ng.3097	1:103519589:G:A	-0.0226	FALSE	NA	NA	NA
Height:Wood:10.1038/ng.3097	1:11286745:T:C	-0.0206	TRUE	TRUE	1:11284336:A:G	-0.0206
Height:Wood:10.1038/ng.3097	1:113202571:G:A	-0.0247	FALSE	NA	NA	NA
Height:Wood:10.1038/ng.3097	1:118492052:T:C	0.0169	FALSE	NA	NA	NA
Height:Wood:10.1038/ng.3097	1:118854698:G:A	-0.0428	TRUE	FALSE	1:118855587:A:G	0.0428
Height:Wood:10.1038/ng.3097	1:119491784:A:G	0.0144	FALSE	NA	NA	NA
Height:Wood:10.1038/ng.3097	1:120264823:C:G	-0.0246	FALSE	NA	NA	NA
Height:Wood:10.1038/ng.3097	1:146692373:C:T	-0.0359	FALSE	NA	NA	NA
Height:Wood:10.1038/ng.3097	1:149876124:T:C	0.0473	FALSE	NA	NA	NA
Height:Wood:10.1038/ng.3097	1:149938898:T:C	-0.0362	FALSE	NA	NA	NA
Height:Wood:10.1038/ng.3097	1:150186091:G:A	-0.0222	FALSE	NA	NA	NA
Height:Wood:10.1038/ng.3097	1:151259043:C:T	-0.0299	FALSE	NA	NA	NA
Height:Wood:10.1038/ng.3097	1:160399586:T:C	-0.0164	FALSE	NA	NA	NA
Height:Wood:10.1038/ng.3097	1:170649277:C:T	0.0206	FALSE	NA	NA	NA
Height:Wood:10.1038/ng.3097	1:172083881:G:A	0.0389	FALSE	NA	NA	NA
Height:Wood:10.1038/ng.3097	1:172141403:A:T	0.0273	FALSE	NA	NA	NA
Height:Wood:10.1038/ng.3097	1:172241251:C:T	0.0243	FALSE	NA	NA	NA
Height:Wood:10.1038/ng.3097	1:172355841:C:T	0.031	FALSE	NA	NA	NA
Height:Wood:10.1038/ng.3097	1:17308254:T:C	0.0399	TRUE	TRUE	1:17306675:C:G	0.0399
Height:Wood:10.1038/ng.3097	1:176794066:G:A	0.0252	FALSE	NA	NA	NA
Height:Wood:10.1038/ng.3097	1:184007119:C:T	0.0486	FALSE	NA	NA	NA
Height:Wood:10.1038/ng.3097	1:19763396:C:A	0.0191	FALSE	NA	NA	NA
Height:Wood:10.1038/ng.3097	1:203800735:G:C	0.0194	FALSE	NA	NA	NA
Height:Wood:10.1038/ng.3097	1:2070321:T:C	-0.0279	TRUE	FALSE	1:2069172:C:T	0.0279
Height:Wood:10.1038/ng.3097	1:212237798:G:A	-0.02	FALSE	NA	NA	NA
Height:Wood:10.1038/ng.3097	1:214627419:C:T	-0.0272	FALSE	NA	NA	NA
Height:Wood:10.1038/ng.3097	1:215046892:G:A	0.0251	FALSE	NA	NA	NA
Height:Wood:10.1038/ng.3097	1:21584585:A:G	0.0206	TRUE	TRUE	1:21583311:T:C	0.0206
Height:Wood:10.1038/ng.3097	1:218516310:G:T	0.0193	FALSE	NA	NA	NA
Height:Wood:10.1038/ng.3097	1:218614905:A:T	0.0344	TRUE	TRUE	1:218615451:A:C	0.0344
Height:Wood:10.1038/ng.3097	1:218975475:G:A	-0.0223	FALSE	NA	NA	NA
Height:Wood:10.1038/ng.3097	1:219739966:G:A	-0.0231	FALSE	NA	NA	NA
Height:Wood:10.1038/ng.3097	1:221317258:C:G	0.0248	FALSE	NA	NA	NA
Height:Wood:10.1038/ng.3097	1:224630695:C:T	-0.0186	TRUE	TRUE	1:224632782:G:A	-0.0186
Height:Wood:10.1038/ng.3097	1:22498824:C:G	0.0196	FALSE	NA	NA	NA
Height:Wood:10.1038/ng.3097	1:227750068:G:A	-0.0376	FALSE	NA	NA	NA
Height:Wood:10.1038/ng.3097	1:23504795:A:G	-0.0272	FALSE	NA	NA	NA
Height:Wood:10.1038/ng.3097	1:243618317:G:T	0.0259	FALSE	NA	NA	NA
Height:Wood:10.1038/ng.3097	1:25044111:C:T	-0.0253	FALSE	NA	NA	NA
Height:Wood:10.1038/ng.3097	1:25753638:C:T	0.0149	FALSE	NA	NA	NA
Height:Wood:10.1038/ng.3097	1:26450009:C:T	0.0268	FALSE	NA	NA	NA
Height:Wood:10.1038/ng.3097	1:26803430:T:C	-0.0224	FALSE	NA	NA	NA
Height:Wood:10.1038/ng.3097	1:27503545:C:T	0.0183	TRUE	TRUE	1:27503662:T:A	0.0183
Height:Wood:10.1038/ng.3097	1:32371442:C:T	0.0449	FALSE	NA	NA	NA
Height:Wood:10.1038/ng.3097	1:37962756:A:C	-0.0322	FALSE	NA	NA	NA
Height:Wood:10.1038/ng.3097	1:41560235:C:T	-0.0272	TRUE	TRUE	1:41556253:C:T	-0.0272
Height:Wood:10.1038/ng.3097	1:46024454:G:A	-0.021	FALSE	NA	NA	NA
Height:Wood:10.1038/ng.3097	1:47915233:A:T	0.0242	FALSE	NA	NA	NA
Height:Wood:10.1038/ng.3097	1:51440093:C:T	0.0378	FALSE	NA	NA	NA
Height:Wood:10.1038/ng.3097	1:54119578:G:A	0.0172	FALSE	NA	NA	NA
Height:Wood:10.1038/ng.3097	1:67510474:A:G	0.0184	FALSE	NA	NA	NA
Height:Wood:10.1038/ng.3097	1:78512566:T:A	0.1381	FALSE	NA	NA	NA
Height:Wood:10.1038/ng.3097	1:78623626:C:T	0.0428	FALSE	NA	NA	NA
Height:Wood:10.1038/ng.3097	1:86330770:C:T	-0.0207	FALSE	NA	NA	NA
Height:Wood:10.1038/ng.3097	1:89139041:T:A	0.0273	FALSE	NA	NA	NA
Height:Wood:10.1038/ng.3097	1:9292282:G:A	0.029	FALSE	NA	NA	NA
Height:Wood:10.1038/ng.3097	1:93343282:A:G	0.0241	FALSE	NA	NA	NA
Height:Wood:10.1038/ng.3097	1:95787223:T:C	-0.0734	FALSE	NA	NA	NA
Height:Wood:10.1038/ng.3097	10:101805442:C:T	-0.0229	FALSE	NA	NA	NA
Height:Wood:10.1038/ng.3097	10:102684380:C:A	0.0227	FALSE	NA	NA	NA
Height:Wood:10.1038/ng.3097	10:104341435:T:C	-0.0245	FALSE	NA	NA	NA
Height:Wood:10.1038/ng.3097	10:105577409:G:A	0.0335	FALSE	NA	NA	NA
Height:Wood:10.1038/ng.3097	10:120961043:G:C	0.0249	FALSE	NA	NA	NA
Height:Wood:10.1038/ng.3097	10:121129797:G:A	0.029	FALSE	NA	NA	NA
Height:Wood:10.1038/ng.3097	10:123396806:G:T	0.0224	FALSE	NA	NA	NA
Height:Wood:10.1038/ng.3097	10:124171857:T:C	0.0154	FALSE	NA	NA	NA
Height:Wood:10.1038/ng.3097	10:126383088:C:A	0.0204	TRUE	TRUE	10:126358073:G:T	0.0204
Height:Wood:10.1038/ng.3097	10:127673877:C:T	0.0182	FALSE	NA	NA	NA
Height:Wood:10.1038/ng.3097	10:12943973:C:T	-0.0281	FALSE	NA	NA	NA
Height:Wood:10.1038/ng.3097	10:25056118:A:G	-0.0198	FALSE	NA	NA	NA
Height:Wood:10.1038/ng.3097	10:27890831:A:G	0.023	FALSE	NA	NA	NA
Height:Wood:10.1038/ng.3097	10:4965434:A:G	-0.036	FALSE	NA	NA	NA
Height:Wood:10.1038/ng.3097	10:52762249:A:G	-0.0189	TRUE	TRUE	10:52762887:T:C	-0.0189
Height:Wood:10.1038/ng.3097	10:61465838:A:G	-0.0221	TRUE	TRUE	10:61469090:C:T	-0.0221
Height:Wood:10.1038/ng.3097	10:69937192:A:G	0.0213	FALSE	NA	NA	NA
Height:Wood:10.1038/ng.3097	10:70196580:T:C	-0.0287	FALSE	NA	NA	NA
Height:Wood:10.1038/ng.3097	10:80930698:A:G	-0.0224	TRUE	TRUE	10:80928793:G:A	-0.0224
Height:Wood:10.1038/ng.3097	10:80942721:A:G	0.0063	TRUE	TRUE	10:80940740:A:T	0.0063
Height:Wood:10.1038/ng.3097	10:81132829:G:C	-0.0299	FALSE	NA	NA	NA
Height:Wood:10.1038/ng.3097	10:93015079:T:A	0.0282	TRUE	TRUE	10:93037409:A:G	0.0282
Height:Wood:10.1038/ng.3097	10:97805074:G:A	-0.0206	FALSE	NA	NA	NA
Height:Wood:10.1038/ng.3097	11:118613235:T:A	0.0226	FALSE	NA	NA	NA
Height:Wood:10.1038/ng.3097	11:120257495:A:G	-0.027	FALSE	NA	NA	NA
Height:Wood:10.1038/ng.3097	11:122845075:A:C	0.0183	FALSE	NA	NA	NA
Height:Wood:10.1038/ng.3097	11:12679245:T:G	0.0234	TRUE	TRUE	11:12678415:T:C	0.0234
Height:Wood:10.1038/ng.3097	11:128577624:G:C	-0.0267	FALSE	NA	NA	NA
Height:Wood:10.1038/ng.3097	11:12924265:G:A	-0.0362	FALSE	NA	NA	NA
Height:Wood:10.1038/ng.3097	11:13277961:C:T	-0.0185	FALSE	NA	NA	NA
Height:Wood:10.1038/ng.3097	11:14268729:G:C	0.041	FALSE	NA	NA	NA
Height:Wood:10.1038/ng.3097	11:14404825:C:T	0.0139	FALSE	NA	NA	NA
Height:Wood:10.1038/ng.3097	11:17351683:C:G	0.0242	FALSE	NA	NA	NA
Height:Wood:10.1038/ng.3097	11:2022804:A:G	-0.0286	FALSE	NA	NA	NA
Height:Wood:10.1038/ng.3097	11:2171601:T:C	-0.0288	FALSE	NA	NA	NA
Height:Wood:10.1038/ng.3097	11:2286243:G:A	0.0209	TRUE	TRUE	11:2284590:C:A	0.0209
Height:Wood:10.1038/ng.3097	11:244552:A:G	-0.0164	FALSE	NA	NA	NA
Height:Wood:10.1038/ng.3097	11:2810731:C:T	0.0427	FALSE	NA	NA	NA
Height:Wood:10.1038/ng.3097	11:30347927:A:G	-0.0253	FALSE	NA	NA	NA
Height:Wood:10.1038/ng.3097	11:45941844:G:C	0.0394	TRUE	TRUE	11:45936035:G:A	0.0394
Height:Wood:10.1038/ng.3097	11:47969152:T:C	-0.0285	FALSE	NA	NA	NA
Height:Wood:10.1038/ng.3097	11:56230069:T:C	0.0223	FALSE	NA	NA	NA
Height:Wood:10.1038/ng.3097	11:65336819:C:T	-0.0534	FALSE	NA	NA	NA
Height:Wood:10.1038/ng.3097	11:66826160:C:T	-0.0238	FALSE	NA	NA	NA
Height:Wood:10.1038/ng.3097	11:68417094:A:G	0.0289	TRUE	TRUE	11:68417652:G:C	0.0289
Height:Wood:10.1038/ng.3097	11:68832730:C:G	-0.019	TRUE	FALSE	11:68830628:T:G	0.019
Height:Wood:10.1038/ng.3097	11:69163161:C:T	0.0313	FALSE	NA	NA	NA
Height:Wood:10.1038/ng.3097	11:69933717:T:C	0.0188	FALSE	NA	NA	NA
Height:Wood:10.1038/ng.3097	11:74739934:G:T	0.0188	FALSE	NA	NA	NA
Height:Wood:10.1038/ng.3097	11:75276178:A:C	-0.0429	FALSE	NA	NA	NA
Height:Wood:10.1038/ng.3097	12:102373788:T:A	-0.0285	FALSE	NA	NA	NA
Height:Wood:10.1038/ng.3097	12:103062597:A:G	-0.0208	FALSE	NA	NA	NA
Height:Wood:10.1038/ng.3097	12:104344836:A:G	0.0287	FALSE	NA	NA	NA
Height:Wood:10.1038/ng.3097	12:107338631:C:T	-0.0173	FALSE	NA	NA	NA
Height:Wood:10.1038/ng.3097	12:116391296:T:C	-0.0205	TRUE	TRUE	12:116393174:A:G	-0.0205
Height:Wood:10.1038/ng.3097	12:117365506:G:A	0.0245	FALSE	NA	NA	NA
Height:Wood:10.1038/ng.3097	12:11855773:G:A	-0.0306	FALSE	NA	NA	NA
Height:Wood:10.1038/ng.3097	12:121204682:C:G	-0.0176	FALSE	NA	NA	NA
Height:Wood:10.1038/ng.3097	12:122494809:T:C	0.0216	FALSE	NA	NA	NA
Height:Wood:10.1038/ng.3097	12:123822711:G:A	0.0394	FALSE	NA	NA	NA
Height:Wood:10.1038/ng.3097	12:124750895:T:A	0.0277	FALSE	NA	NA	NA
Height:Wood:10.1038/ng.3097	12:12876111:C:G	-0.0282	FALSE	NA	NA	NA
Height:Wood:10.1038/ng.3097	12:14520701:A:G	0.0152	FALSE	NA	NA	NA
Height:Wood:10.1038/ng.3097	12:1573266:C:A	-0.0413	TRUE	TRUE	12:1573005:C:T	-0.0413
Height:Wood:10.1038/ng.3097	12:20536371:G:A	0.0188	FALSE	NA	NA	NA
Height:Wood:10.1038/ng.3097	12:20857467:A:C	-0.0299	FALSE	NA	NA	NA
Height:Wood:10.1038/ng.3097	12:24207780:C:G	0.0233	FALSE	NA	NA	NA
Height:Wood:10.1038/ng.3097	12:27997409:C:G	-0.0229	FALSE	NA	NA	NA
Height:Wood:10.1038/ng.3097	12:28112256:C:T	0.0166	FALSE	NA	NA	NA
Height:Wood:10.1038/ng.3097	12:28598665:C:G	-0.0381	TRUE	TRUE	12:28600244:C:T	-0.0381
Height:Wood:10.1038/ng.3097	12:29496991:C:T	0.0211	FALSE	NA	NA	NA
Height:Wood:10.1038/ng.3097	12:46827023:T:C	0.0238	FALSE	NA	NA	NA
Height:Wood:10.1038/ng.3097	12:56680636:A:G	0.0458	FALSE	NA	NA	NA
Height:Wood:10.1038/ng.3097	12:576984:C:T	0.02	FALSE	NA	NA	NA
Height:Wood:10.1038/ng.3097	12:58256714:T:G	-0.0226	FALSE	NA	NA	NA
Height:Wood:10.1038/ng.3097	12:59956923:A:G	0.0307	FALSE	NA	NA	NA
Height:Wood:10.1038/ng.3097	12:65677086:T:C	0.0175	FALSE	NA	NA	NA
Height:Wood:10.1038/ng.3097	12:66359752:C:A	-0.0585	FALSE	NA	NA	NA
Height:Wood:10.1038/ng.3097	12:66391396:T:A	-0.0481	FALSE	NA	NA	NA
Height:Wood:10.1038/ng.3097	12:69827658:G:T	0.0377	FALSE	NA	NA	NA
Height:Wood:10.1038/ng.3097	12:90252500:G:A	-0.0229	TRUE	TRUE	12:90231386:C:T	-0.0229
Height:Wood:10.1038/ng.3097	12:93919840:C:T	0.0279	FALSE	NA	NA	NA
Height:Wood:10.1038/ng.3097	12:93977465:T:A	0.0512	TRUE	TRUE	12:93976954:A:G	0.0512
Height:Wood:10.1038/ng.3097	12:94126925:T:G	-0.0353	FALSE	NA	NA	NA
Height:Wood:10.1038/ng.3097	13:115027462:T:A	-0.0227	FALSE	NA	NA	NA
Height:Wood:10.1038/ng.3097	13:21570246:T:G	0.0218	FALSE	NA	NA	NA
Height:Wood:10.1038/ng.3097	13:30172751:G:T	0.0228	FALSE	NA	NA	NA
Height:Wood:10.1038/ng.3097	13:33143406:G:A	0.0205	FALSE	NA	NA	NA
Height:Wood:10.1038/ng.3097	13:33723244:C:T	-0.0194	FALSE	NA	NA	NA
Height:Wood:10.1038/ng.3097	13:47112120:C:A	0.0209	FALSE	NA	NA	NA
Height:Wood:10.1038/ng.3097	13:49201040:T:G	0.0169	FALSE	NA	NA	NA
Height:Wood:10.1038/ng.3097	13:50469913:C:T	-0.0319	FALSE	NA	NA	NA
Height:Wood:10.1038/ng.3097	13:50718468:C:T	0.0364	FALSE	NA	NA	NA
Height:Wood:10.1038/ng.3097	13:51084173:T:G	-0.0356	FALSE	NA	NA	NA
Height:Wood:10.1038/ng.3097	13:51106788:G:A	-0.0578	TRUE	TRUE	13:51105334:G:A	-0.0578
Height:Wood:10.1038/ng.3097	13:75060578:C:T	-0.0186	TRUE	TRUE	13:75058481:C:G	-0.0186
Height:Wood:10.1038/ng.3097	13:78474468:A:C	0.0211	FALSE	NA	NA	NA
Height:Wood:10.1038/ng.3097	13:80705315:G:T	0.0188	FALSE	NA	NA	NA
Height:Wood:10.1038/ng.3097	13:81550449:T:C	-0.0176	FALSE	NA	NA	NA
Height:Wood:10.1038/ng.3097	13:92024574:A:G	-0.0236	FALSE	NA	NA	NA
Height:Wood:10.1038/ng.3097	14:102904179:G:C	0.025	FALSE	NA	NA	NA
Height:Wood:10.1038/ng.3097	14:103878774:C:G	-0.0251	FALSE	NA	NA	NA
Height:Wood:10.1038/ng.3097	14:21890683:C:G	0.0324	FALSE	NA	NA	NA
Height:Wood:10.1038/ng.3097	14:23759156:A:G	0.0233	FALSE	NA	NA	NA
Height:Wood:10.1038/ng.3097	14:24830850:T:C	-0.031	FALSE	NA	NA	NA
Height:Wood:10.1038/ng.3097	14:37144516:C:T	0.0269	FALSE	NA	NA	NA
Height:Wood:10.1038/ng.3097	14:37477461:A:T	-0.0179	FALSE	NA	NA	NA
Height:Wood:10.1038/ng.3097	14:55203126:G:C	-0.0224	FALSE	NA	NA	NA
Height:Wood:10.1038/ng.3097	14:55245149:A:G	0.0219	FALSE	NA	NA	NA
Height:Wood:10.1038/ng.3097	14:59688820:G:A	0.0176	FALSE	NA	NA	NA
Height:Wood:10.1038/ng.3097	14:61008596:T:C	-0.0389	TRUE	TRUE	14:60957279:C:T	-0.0389
Height:Wood:10.1038/ng.3097	14:65567515:G:T	-0.0208	TRUE	TRUE	14:65568215:G:A	-0.0208
Height:Wood:10.1038/ng.3097	14:68647188:A:G	0.0301	FALSE	NA	NA	NA
Height:Wood:10.1038/ng.3097	14:73932966:T:C	-0.0172	FALSE	NA	NA	NA
Height:Wood:10.1038/ng.3097	14:74990746:A:G	0.0279	FALSE	NA	NA	NA
Height:Wood:10.1038/ng.3097	14:75038472:T:C	-0.0136	TRUE	TRUE	14:75038689:T:C	-0.0136
Height:Wood:10.1038/ng.3097	14:92427348:T:C	-0.027	FALSE	NA	NA	NA
Height:Wood:10.1038/ng.3097	15:100513524:T:C	0.0286	TRUE	TRUE	15:100513158:C:T	0.0286
Height:Wood:10.1038/ng.3097	15:100687967:A:G	0.0272	FALSE	NA	NA	NA
Height:Wood:10.1038/ng.3097	15:100761190:T:C	-0.033	FALSE	NA	NA	NA
Height:Wood:10.1038/ng.3097	15:101632867:G:A	-0.0187	FALSE	NA	NA	NA
Height:Wood:10.1038/ng.3097	15:101762539:C:T	-0.0228	FALSE	NA	NA	NA
Height:Wood:10.1038/ng.3097	15:38483866:A:T	0.0219	FALSE	NA	NA	NA
Height:Wood:10.1038/ng.3097	15:41790987:C:T	-0.0259	TRUE	TRUE	15:41796498:T:A	-0.0259
Height:Wood:10.1038/ng.3097	15:48914926:A:G	-0.0319	FALSE	NA	NA	NA
Height:Wood:10.1038/ng.3097	15:51269629:A:G	0.0278	FALSE	NA	NA	NA
Height:Wood:10.1038/ng.3097	15:51530495:G:A	-0.057	FALSE	NA	NA	NA
Height:Wood:10.1038/ng.3097	15:61408362:G:A	-0.0198	FALSE	NA	NA	NA
Height:Wood:10.1038/ng.3097	15:62379971:A:G	-0.0213	FALSE	NA	NA	NA
Height:Wood:10.1038/ng.3097	15:63439186:C:T	0.0162	FALSE	NA	NA	NA
Height:Wood:10.1038/ng.3097	15:66997087:A:G	0.0203	FALSE	NA	NA	NA
Height:Wood:10.1038/ng.3097	15:67446831:G:A	0.0177	FALSE	NA	NA	NA
Height:Wood:10.1038/ng.3097	15:70048157:A:C	-0.0443	FALSE	NA	NA	NA
Height:Wood:10.1038/ng.3097	15:70364352:G:A	0.0348	FALSE	NA	NA	NA
Height:Wood:10.1038/ng.3097	15:72084693:A:G	-0.0195	FALSE	NA	NA	NA
Height:Wood:10.1038/ng.3097	15:72842705:G:A	0.0843	FALSE	NA	NA	NA
Height:Wood:10.1038/ng.3097	15:74226765:G:C	0.0264	FALSE	NA	NA	NA
Height:Wood:10.1038/ng.3097	15:74336633:T:C	0.035	FALSE	NA	NA	NA
Height:Wood:10.1038/ng.3097	15:76740219:C:G	0.035	FALSE	NA	NA	NA
Height:Wood:10.1038/ng.3097	15:81836638:G:A	0.0174	FALSE	NA	NA	NA
Height:Wood:10.1038/ng.3097	15:82231920:A:T	-0.0249	FALSE	NA	NA	NA
Height:Wood:10.1038/ng.3097	15:84266145:G:T	0.0435	FALSE	NA	NA	NA
Height:Wood:10.1038/ng.3097	15:84514290:C:G	0.0458	FALSE	NA	NA	NA
Height:Wood:10.1038/ng.3097	15:89113138:G:C	0.0169	FALSE	NA	NA	NA
Height:Wood:10.1038/ng.3097	15:89356832:G:T	0.0282	FALSE	NA	NA	NA
Height:Wood:10.1038/ng.3097	15:89395626:A:G	-0.0436	FALSE	NA	NA	NA
Height:Wood:10.1038/ng.3097	15:89415247:C:G	-0.0392	FALSE	NA	NA	NA
Height:Wood:10.1038/ng.3097	15:89851580:G:A	-0.0211	FALSE	NA	NA	NA
Height:Wood:10.1038/ng.3097	15:94028149:T:C	-0.0157	FALSE	NA	NA	NA
Height:Wood:10.1038/ng.3097	15:94551607:A:G	0.0204	FALSE	NA	NA	NA
Height:Wood:10.1038/ng.3097	15:99194896:C:G	-0.0616	FALSE	NA	NA	NA
Height:Wood:10.1038/ng.3097	16:14388626:C:T	0.0297	TRUE	TRUE	16:14388305:G:A	0.0297
Height:Wood:10.1038/ng.3097	16:20880422:C:T	0.0165	TRUE	TRUE	16:20880040:A:G	0.0165
Height:Wood:10.1038/ng.3097	16:2248888:T:C	0.029	TRUE	TRUE	16:2249376:T:A	0.029
Height:Wood:10.1038/ng.3097	16:2345388:T:C	0.0189	TRUE	TRUE	16:2336394:T:C	0.0189
Height:Wood:10.1038/ng.3097	16:2488211:T:C	0.0203	FALSE	NA	NA	NA
Height:Wood:10.1038/ng.3097	16:30030195:A:C	0.0164	FALSE	NA	NA	NA
Height:Wood:10.1038/ng.3097	16:3193575:A:T	0.0203	TRUE	TRUE	16:3192651:T:C	0.0203
Height:Wood:10.1038/ng.3097	16:4021734:A:G	0.0271	FALSE	NA	NA	NA
Height:Wood:10.1038/ng.3097	16:4911195:T:C	0.0204	FALSE	NA	NA	NA
Height:Wood:10.1038/ng.3097	16:50259483:A:G	0.0228	FALSE	NA	NA	NA
Height:Wood:10.1038/ng.3097	16:51094038:C:T	-0.0171	FALSE	NA	NA	NA
Height:Wood:10.1038/ng.3097	16:53515118:G:A	0.0208	FALSE	NA	NA	NA
Height:Wood:10.1038/ng.3097	16:67384226:A:T	-0.044	FALSE	NA	NA	NA
Height:Wood:10.1038/ng.3097	16:69887707:C:G	-0.0231	FALSE	NA	NA	NA
Height:Wood:10.1038/ng.3097	16:72079657:C:T	0.0238	TRUE	TRUE	16:72114002:C:T	0.0238
Height:Wood:10.1038/ng.3097	16:75328308:T:C	0.0188	FALSE	NA	NA	NA
Height:Wood:10.1038/ng.3097	16:81589983:A:C	-0.0237	FALSE	NA	NA	NA
Height:Wood:10.1038/ng.3097	16:82184201:A:C	-0.0233	FALSE	NA	NA	NA
Height:Wood:10.1038/ng.3097	16:84987679:C:A	-0.0219	FALSE	NA	NA	NA
Height:Wood:10.1038/ng.3097	16:86417890:C:T	-0.0191	FALSE	NA	NA	NA
Height:Wood:10.1038/ng.3097	16:86688976:C:T	-0.0203	FALSE	NA	NA	NA
Height:Wood:10.1038/ng.3097	16:87360500:G:C	-0.018	FALSE	NA	NA	NA
Height:Wood:10.1038/ng.3097	16:89735923:G:C	0.0171	TRUE	TRUE	16:89734831:A:G	0.0171
Height:Wood:10.1038/ng.3097	16:89875710:A:C	-0.0088	FALSE	NA	NA	NA
Height:Wood:10.1038/ng.3097	16:990815:C:T	0.0175	FALSE	NA	NA	NA
Height:Wood:10.1038/ng.3097	17:11984232:G:C	-0.0158	FALSE	NA	NA	NA
Height:Wood:10.1038/ng.3097	17:27955540:C:T	-0.016	FALSE	NA	NA	NA
Height:Wood:10.1038/ng.3097	17:29234505:C:T	0.0031	FALSE	NA	NA	NA
Height:Wood:10.1038/ng.3097	17:29247715:G:A	-0.0407	FALSE	NA	NA	NA
Height:Wood:10.1038/ng.3097	17:30239698:T:C	0.0313	FALSE	NA	NA	NA
Height:Wood:10.1038/ng.3097	17:36929578:C:T	0.0227	FALSE	NA	NA	NA
Height:Wood:10.1038/ng.3097	17:38596425:G:A	-0.0254	TRUE	TRUE	17:38599230:C:T	-0.0254
Height:Wood:10.1038/ng.3097	17:38632852:T:C	-0.0167	TRUE	TRUE	17:38632761:C:G	-0.0167
Height:Wood:10.1038/ng.3097	17:40852841:G:A	0.0209	FALSE	NA	NA	NA
Height:Wood:10.1038/ng.3097	17:43216281:C:T	-0.0344	FALSE	NA	NA	NA
Height:Wood:10.1038/ng.3097	17:44857352:T:C	0.0161	TRUE	TRUE	17:44856641:G:C	0.0161
Height:Wood:10.1038/ng.3097	17:46096276:C:T	-0.0246	FALSE	NA	NA	NA
Height:Wood:10.1038/ng.3097	17:46643364:C:G	-0.0172	FALSE	NA	NA	NA
Height:Wood:10.1038/ng.3097	17:46974734:T:C	-0.024	FALSE	NA	NA	NA
Height:Wood:10.1038/ng.3097	17:47390014:G:C	0.0259	FALSE	NA	NA	NA
Height:Wood:10.1038/ng.3097	17:54229842:A:T	0.0268	FALSE	NA	NA	NA
Height:Wood:10.1038/ng.3097	17:54778817:A:T	0.0295	FALSE	NA	NA	NA
Height:Wood:10.1038/ng.3097	17:54839652:A:G	-0.0295	FALSE	NA	NA	NA
Height:Wood:10.1038/ng.3097	17:59496649:T:C	-0.0445	FALSE	NA	NA	NA
Height:Wood:10.1038/ng.3097	17:59638623:T:C	-0.0197	FALSE	NA	NA	NA
Height:Wood:10.1038/ng.3097	17:61845425:T:C	-0.045	FALSE	NA	NA	NA
Height:Wood:10.1038/ng.3097	17:61936147:C:T	0.0455	TRUE	TRUE	17:61947107:C:G	0.0455
Height:Wood:10.1038/ng.3097	17:62008318:T:C	0.042	TRUE	TRUE	17:62007498:A:G	0.042
Height:Wood:10.1038/ng.3097	17:63549488:A:C	0.0235	FALSE	NA	NA	NA
Height:Wood:10.1038/ng.3097	17:66303352:G:A	-0.0203	FALSE	NA	NA	NA
Height:Wood:10.1038/ng.3097	17:68075324:T:C	0.0261	TRUE	TRUE	17:68090207:C:T	0.0261
Height:Wood:10.1038/ng.3097	17:69923355:C:T	0.0192	FALSE	NA	NA	NA
Height:Wood:10.1038/ng.3097	17:73368985:A:G	0.024	FALSE	NA	NA	NA
Height:Wood:10.1038/ng.3097	17:7371932:C:T	-0.0279	TRUE	FALSE	17:7363088:T:C	0.0279
Height:Wood:10.1038/ng.3097	17:7440584:T:C	0.0186	FALSE	NA	NA	NA
Height:Wood:10.1038/ng.3097	17:7578115:T:C	0.0296	FALSE	NA	NA	NA
Height:Wood:10.1038/ng.3097	17:76718842:C:T	-0.0181	FALSE	NA	NA	NA
Height:Wood:10.1038/ng.3097	17:80178691:A:T	-0.0214	TRUE	TRUE	17:80176641:C:T	-0.0214
Height:Wood:10.1038/ng.3097	17:8031936:C:G	0.0228	FALSE	NA	NA	NA
Height:Wood:10.1038/ng.3097	18:13094132:G:A	-0.019	FALSE	NA	NA	NA
Height:Wood:10.1038/ng.3097	18:19450303:A:G	0.0179	FALSE	NA	NA	NA
Height:Wood:10.1038/ng.3097	18:20735408:T:C	0.0561	FALSE	NA	NA	NA
Height:Wood:10.1038/ng.3097	18:2766938:A:G	0.0189	FALSE	NA	NA	NA
Height:Wood:10.1038/ng.3097	18:45888770:G:A	0.0197	FALSE	NA	NA	NA
Height:Wood:10.1038/ng.3097	18:46270114:A:G	-0.0263	FALSE	NA	NA	NA
Height:Wood:10.1038/ng.3097	18:46482070:A:G	-0.0182	FALSE	NA	NA	NA
Height:Wood:10.1038/ng.3097	18:46657358:C:T	-0.0572	FALSE	NA	NA	NA
Height:Wood:10.1038/ng.3097	18:46959500:G:C	-0.0404	FALSE	NA	NA	NA
Height:Wood:10.1038/ng.3097	18:57852948:A:C	0.025	FALSE	NA	NA	NA
Height:Wood:10.1038/ng.3097	18:74983055:A:G	-0.0424	FALSE	NA	NA	NA
Height:Wood:10.1038/ng.3097	18:77222862:T:G	-0.0244	FALSE	NA	NA	NA
Height:Wood:10.1038/ng.3097	19:10321089:T:C	-0.018	FALSE	NA	NA	NA
Height:Wood:10.1038/ng.3097	19:10803395:A:G	-0.0204	TRUE	TRUE	19:10801185:G:A	-0.0204
Height:Wood:10.1038/ng.3097	19:12186611:A:G	0.0354	FALSE	NA	NA	NA
Height:Wood:10.1038/ng.3097	19:17522309:T:C	-0.0311	TRUE	TRUE	19:17522869:T:C	-0.0311
Height:Wood:10.1038/ng.3097	19:19591066:A:G	-0.0282	FALSE	NA	NA	NA
Height:Wood:10.1038/ng.3097	19:19665643:A:C	-0.0286	FALSE	NA	NA	NA
Height:Wood:10.1038/ng.3097	19:2176403:G:A	0.033	FALSE	NA	NA	NA
Height:Wood:10.1038/ng.3097	19:31047269:A:G	0.0239	FALSE	NA	NA	NA
Height:Wood:10.1038/ng.3097	19:3434028:A:C	0.0292	FALSE	NA	NA	NA
Height:Wood:10.1038/ng.3097	19:38346685:A:G	-0.0265	FALSE	NA	NA	NA
Height:Wood:10.1038/ng.3097	19:41922352:A:G	-0.03	FALSE	NA	NA	NA
Height:Wood:10.1038/ng.3097	19:42683964:C:T	-0.0412	TRUE	TRUE	19:42683791:A:G	-0.0412
Height:Wood:10.1038/ng.3097	19:44082429:C:A	0.0227	FALSE	NA	NA	NA
Height:Wood:10.1038/ng.3097	19:48188809:G:T	0.0186	FALSE	NA	NA	NA
Height:Wood:10.1038/ng.3097	19:4929473:A:G	-0.0233	FALSE	NA	NA	NA
Height:Wood:10.1038/ng.3097	19:7184762:A:G	0.0291	FALSE	NA	NA	NA
Height:Wood:10.1038/ng.3097	19:7244233:A:C	-0.018	FALSE	NA	NA	NA
Height:Wood:10.1038/ng.3097	19:8644031:G:C	-0.032	FALSE	NA	NA	NA
Height:Wood:10.1038/ng.3097	2:10178479:C:T	-0.0217	FALSE	NA	NA	NA
Height:Wood:10.1038/ng.3097	2:109047190:A:G	0.0179	FALSE	NA	NA	NA
Height:Wood:10.1038/ng.3097	2:121611954:G:A	-0.0266	TRUE	TRUE	2:121612659:G:A	-0.0266
Height:Wood:10.1038/ng.3097	2:134434824:T:C	0.0285	FALSE	NA	NA	NA
Height:Wood:10.1038/ng.3097	2:136187345:C:T	-0.036	FALSE	NA	NA	NA
Height:Wood:10.1038/ng.3097	2:145231349:A:G	-0.0174	FALSE	NA	NA	NA
Height:Wood:10.1038/ng.3097	2:1645673:C:T	0.0443	FALSE	NA	NA	NA
Height:Wood:10.1038/ng.3097	2:169707428:C:T	0.0206	FALSE	NA	NA	NA
Height:Wood:10.1038/ng.3097	2:172152646:C:T	0.0235	FALSE	NA	NA	NA
Height:Wood:10.1038/ng.3097	2:174815898:A:C	-0.0193	FALSE	NA	NA	NA
Height:Wood:10.1038/ng.3097	2:1775648:C:T	0.0265	FALSE	NA	NA	NA
Height:Wood:10.1038/ng.3097	2:178685534:A:G	0.0394	TRUE	TRUE	2:178684720:G:C	0.0394
Height:Wood:10.1038/ng.3097	2:183219101:C:A	-0.0166	FALSE	NA	NA	NA
Height:Wood:10.1038/ng.3097	2:18574952:T:C	0.0181	FALSE	NA	NA	NA
Height:Wood:10.1038/ng.3097	2:191832662:T:C	0.0221	FALSE	NA	NA	NA
Height:Wood:10.1038/ng.3097	2:20151819:G:C	0.0225	FALSE	NA	NA	NA
Height:Wood:10.1038/ng.3097	2:203194256:A:C	-0.019	FALSE	NA	NA	NA
Height:Wood:10.1038/ng.3097	2:216410516:G:C	-0.0195	FALSE	NA	NA	NA
Height:Wood:10.1038/ng.3097	2:217935116:T:C	0.0166	FALSE	NA	NA	NA
Height:Wood:10.1038/ng.3097	2:218146080:C:T	-0.0279	FALSE	NA	NA	NA
Height:Wood:10.1038/ng.3097	2:218284278:G:C	-0.0269	FALSE	NA	NA	NA
Height:Wood:10.1038/ng.3097	2:218616633:C:T	0.027	FALSE	NA	NA	NA
Height:Wood:10.1038/ng.3097	2:219154781:G:A	0.0216	FALSE	NA	NA	NA
Height:Wood:10.1038/ng.3097	2:219305404:G:C	0.0278	FALSE	NA	NA	NA
Height:Wood:10.1038/ng.3097	2:219903723:C:T	0.0036	FALSE	NA	NA	NA
Height:Wood:10.1038/ng.3097	2:219907699:C:G	-0.0475	TRUE	TRUE	2:219908369:T:G	-0.0475
Height:Wood:10.1038/ng.3097	2:219949184:C:T	0.0667	FALSE	NA	NA	NA
Height:Wood:10.1038/ng.3097	2:223917983:T:G	0.0166	FALSE	NA	NA	NA
Height:Wood:10.1038/ng.3097	2:225030129:T:C	-0.0233	FALSE	NA	NA	NA
Height:Wood:10.1038/ng.3097	2:232268312:T:C	-0.0223	FALSE	NA	NA	NA
Height:Wood:10.1038/ng.3097	2:232322779:G:A	-0.0273	FALSE	NA	NA	NA
Height:Wood:10.1038/ng.3097	2:232377818:G:T	-0.0285	FALSE	NA	NA	NA
Height:Wood:10.1038/ng.3097	2:232796610:T:C	-0.0666	FALSE	NA	NA	NA
Height:Wood:10.1038/ng.3097	2:232982257:A:T	0.0643	FALSE	NA	NA	NA
Height:Wood:10.1038/ng.3097	2:232989831:T:C	0.0388	FALSE	NA	NA	NA
Height:Wood:10.1038/ng.3097	2:233087483:T:C	-0.0778	FALSE	NA	NA	NA
Height:Wood:10.1038/ng.3097	2:233442091:G:A	0.0274	FALSE	NA	NA	NA
Height:Wood:10.1038/ng.3097	2:242191410:C:G	-0.025	FALSE	NA	NA	NA
Height:Wood:10.1038/ng.3097	2:24247514:A:G	0.0251	FALSE	NA	NA	NA
Height:Wood:10.1038/ng.3097	2:25040082:C:T	0.0409	FALSE	NA	NA	NA
Height:Wood:10.1038/ng.3097	2:25463483:G:A	0.0382	FALSE	NA	NA	NA
Height:Wood:10.1038/ng.3097	2:25483121:G:A	0.0067	FALSE	NA	NA	NA
Height:Wood:10.1038/ng.3097	2:27741237:T:C	0.0206	FALSE	NA	NA	NA
Height:Wood:10.1038/ng.3097	2:33315750:G:C	-0.0282	FALSE	NA	NA	NA
Height:Wood:10.1038/ng.3097	2:33361425:A:G	0.0301	FALSE	NA	NA	NA
Height:Wood:10.1038/ng.3097	2:33405151:T:C	0.0236	FALSE	NA	NA	NA
Height:Wood:10.1038/ng.3097	2:36768875:G:A	-0.0241	FALSE	NA	NA	NA
Height:Wood:10.1038/ng.3097	2:37765176:A:G	0.0196	TRUE	TRUE	2:37758745:C:T	0.0196
Height:Wood:10.1038/ng.3097	2:42462930:A:G	-0.0285	FALSE	NA	NA	NA
Height:Wood:10.1038/ng.3097	2:43629612:A:G	0.0206	FALSE	NA	NA	NA
Height:Wood:10.1038/ng.3097	2:44774202:C:T	-0.0282	FALSE	NA	NA	NA
Height:Wood:10.1038/ng.3097	2:44907331:G:A	0.0253	FALSE	NA	NA	NA
Height:Wood:10.1038/ng.3097	2:46921285:G:A	0.0277	FALSE	NA	NA	NA
Height:Wood:10.1038/ng.3097	2:54966407:A:G	0.0209	FALSE	NA	NA	NA
Height:Wood:10.1038/ng.3097	2:56089540:A:G	0.0048	FALSE	NA	NA	NA
Height:Wood:10.1038/ng.3097	2:56096892:A:G	-0.06	FALSE	NA	NA	NA
Height:Wood:10.1038/ng.3097	2:56113538:G:A	-0.012	FALSE	NA	NA	NA
Height:Wood:10.1038/ng.3097	2:68495002:G:A	-0.0186	FALSE	NA	NA	NA
Height:Wood:10.1038/ng.3097	2:71584485:G:A	-0.0216	FALSE	NA	NA	NA
Height:Wood:10.1038/ng.3097	2:88924622:T:C	0.0316	FALSE	NA	NA	NA
Height:Wood:10.1038/ng.3097	20:17771113:A:G	-0.0162	FALSE	NA	NA	NA
Height:Wood:10.1038/ng.3097	20:20068635:C:G	-0.0214	FALSE	NA	NA	NA
Height:Wood:10.1038/ng.3097	20:21180259:C:T	0.0201	FALSE	NA	NA	NA
Height:Wood:10.1038/ng.3097	20:32304653:C:G	-0.0443	FALSE	NA	NA	NA
Height:Wood:10.1038/ng.3097	20:33718706:G:A	-0.0269	FALSE	NA	NA	NA
Height:Wood:10.1038/ng.3097	20:34025756:A:G	0.0748	FALSE	NA	NA	NA
Height:Wood:10.1038/ng.3097	20:34434916:G:A	0.0579	TRUE	TRUE	20:34432670:A:G	0.0579
Height:Wood:10.1038/ng.3097	20:35551198:A:C	-0.0302	TRUE	TRUE	20:35544673:A:G	-0.0302
Height:Wood:10.1038/ng.3097	20:38552078:T:C	-0.0174	FALSE	NA	NA	NA
Height:Wood:10.1038/ng.3097	20:4098567:A:G	0.0218	FALSE	NA	NA	NA
Height:Wood:10.1038/ng.3097	20:47772264:A:T	0.0352	FALSE	NA	NA	NA
Height:Wood:10.1038/ng.3097	20:48634821:G:A	-0.022	FALSE	NA	NA	NA
Height:Wood:10.1038/ng.3097	20:54842378:A:G	-0.0238	FALSE	NA	NA	NA
Height:Wood:10.1038/ng.3097	20:57472174:C:T	-0.0202	TRUE	TRUE	20:57472043:A:G	-0.0202
Height:Wood:10.1038/ng.3097	20:60958269:T:C	-0.0209	TRUE	TRUE	20:60956917:C:A	-0.0209
Height:Wood:10.1038/ng.3097	20:6469596:G:A	-0.0346	FALSE	NA	NA	NA
Height:Wood:10.1038/ng.3097	20:6612832:A:G	-0.0443	FALSE	NA	NA	NA
Height:Wood:10.1038/ng.3097	20:6698372:G:C	0.0204	FALSE	NA	NA	NA
Height:Wood:10.1038/ng.3097	21:27208935:G:T	0.0166	FALSE	NA	NA	NA
Height:Wood:10.1038/ng.3097	21:35690786:T:A	0.0239	FALSE	NA	NA	NA
Height:Wood:10.1038/ng.3097	21:39687088:C:G	-0.0216	TRUE	TRUE	21:39688107:A:G	-0.0216
Height:Wood:10.1038/ng.3097	21:47436327:T:G	0.0223	FALSE	NA	NA	NA
Height:Wood:10.1038/ng.3097	22:38129332:G:A	0.0177	FALSE	NA	NA	NA
Height:Wood:10.1038/ng.3097	22:39907661:G:A	-0.0195	FALSE	NA	NA	NA
Height:Wood:10.1038/ng.3097	22:45846371:C:T	0.0205	FALSE	NA	NA	NA
Height:Wood:10.1038/ng.3097	3:112826415:A:T	0.019	FALSE	NA	NA	NA
Height:Wood:10.1038/ng.3097	3:114214611:C:A	-0.0199	FALSE	NA	NA	NA
Height:Wood:10.1038/ng.3097	3:114679536:G:A	0.0392	TRUE	TRUE	3:114697457:C:G	0.0392
Height:Wood:10.1038/ng.3097	3:11647173:A:G	0.0452	TRUE	TRUE	3:11646954:G:A	0.0452
Height:Wood:10.1038/ng.3097	3:129050943:A:G	0.0367	FALSE	NA	NA	NA
Height:Wood:10.1038/ng.3097	3:134178562:A:T	0.0263	FALSE	NA	NA	NA
Height:Wood:10.1038/ng.3097	3:134379752:C:T	-0.0011	FALSE	NA	NA	NA
Height:Wood:10.1038/ng.3097	3:13555836:C:T	-0.0394	FALSE	NA	NA	NA
Height:Wood:10.1038/ng.3097	3:136107549:G:A	-0.0298	FALSE	NA	NA	NA
Height:Wood:10.1038/ng.3097	3:141105570:A:G	0.0779	FALSE	NA	NA	NA
Height:Wood:10.1038/ng.3097	3:141163045:T:C	-0.1344	FALSE	NA	NA	NA
Height:Wood:10.1038/ng.3097	3:142535505:C:T	0.0217	FALSE	NA	NA	NA
Height:Wood:10.1038/ng.3097	3:156851984:C:T	-0.0207	FALSE	NA	NA	NA
Height:Wood:10.1038/ng.3097	3:157806960:T:C	0.0215	FALSE	NA	NA	NA
Height:Wood:10.1038/ng.3097	3:171969077:C:G	0.0384	FALSE	NA	NA	NA
Height:Wood:10.1038/ng.3097	3:172163449:G:A	0.031	FALSE	NA	NA	NA
Height:Wood:10.1038/ng.3097	3:183355405:A:G	-0.0221	FALSE	NA	NA	NA
Height:Wood:10.1038/ng.3097	3:185488882:G:A	0.0009	FALSE	NA	NA	NA
Height:Wood:10.1038/ng.3097	3:185548683:G:A	0.0351	FALSE	NA	NA	NA
Height:Wood:10.1038/ng.3097	3:185623175:C:T	0.0178	TRUE	TRUE	3:185651001:T:C	0.0178
Height:Wood:10.1038/ng.3097	3:187438522:C:T	-0.0209	FALSE	NA	NA	NA
Height:Wood:10.1038/ng.3097	3:190815978:A:G	-0.0263	FALSE	NA	NA	NA
Height:Wood:10.1038/ng.3097	3:191111160:A:G	0.0197	FALSE	NA	NA	NA
Height:Wood:10.1038/ng.3097	3:38036914:C:T	-0.0314	TRUE	FALSE	3:38047954:G:C	0.0314
Height:Wood:10.1038/ng.3097	3:41243742:T:G	0.016	FALSE	NA	NA	NA
Height:Wood:10.1038/ng.3097	3:4728104:G:A	0.0164	FALSE	NA	NA	NA
Height:Wood:10.1038/ng.3097	3:51071713:T:C	0.0586	FALSE	NA	NA	NA
Height:Wood:10.1038/ng.3097	3:51192126:G:A	0.1914	FALSE	NA	NA	NA
Height:Wood:10.1038/ng.3097	3:52831701:C:G	-0.0267	FALSE	NA	NA	NA
Height:Wood:10.1038/ng.3097	3:53134098:T:C	-0.0306	FALSE	NA	NA	NA
Height:Wood:10.1038/ng.3097	3:55411763:A:G	0.0179	FALSE	NA	NA	NA
Height:Wood:10.1038/ng.3097	3:56667682:G:C	-0.0282	FALSE	NA	NA	NA
Height:Wood:10.1038/ng.3097	3:58013573:C:T	-0.0225	FALSE	NA	NA	NA
Height:Wood:10.1038/ng.3097	3:61513495:A:G	0.0161	FALSE	NA	NA	NA
Height:Wood:10.1038/ng.3097	3:67416322:T:C	-0.0338	FALSE	NA	NA	NA
Height:Wood:10.1038/ng.3097	3:68622366:G:A	-0.0167	FALSE	NA	NA	NA
Height:Wood:10.1038/ng.3097	3:72455355:C:T	-0.0343	FALSE	NA	NA	NA
Height:Wood:10.1038/ng.3097	3:98715823:G:A	0.019	FALSE	NA	NA	NA
Height:Wood:10.1038/ng.3097	3:99269921:T:A	-0.022	FALSE	NA	NA	NA
Height:Wood:10.1038/ng.3097	4:106216205:T:C	-0.0274	FALSE	NA	NA	NA
Height:Wood:10.1038/ng.3097	4:109408608:G:A	0.0251	FALSE	NA	NA	NA
Height:Wood:10.1038/ng.3097	4:114741562:A:G	0.0241	TRUE	TRUE	4:114742249:A:G	0.0241
Height:Wood:10.1038/ng.3097	4:122720999:A:G	0.0215	FALSE	NA	NA	NA
Height:Wood:10.1038/ng.3097	4:123835656:C:A	-0.0196	FALSE	NA	NA	NA
Height:Wood:10.1038/ng.3097	4:12963574:G:A	-0.021	FALSE	NA	NA	NA
Height:Wood:10.1038/ng.3097	4:13195632:G:T	0.0193	TRUE	TRUE	4:13194091:A:G	0.0193
Height:Wood:10.1038/ng.3097	4:145321006:A:G	-0.022	FALSE	NA	NA	NA
Height:Wood:10.1038/ng.3097	4:145565826:C:T	0.051	FALSE	NA	NA	NA
Height:Wood:10.1038/ng.3097	4:145574844:A:G	0.0787	FALSE	NA	NA	NA
Height:Wood:10.1038/ng.3097	4:145839264:A:G	-0.0403	FALSE	NA	NA	NA
Height:Wood:10.1038/ng.3097	4:146192618:C:G	-0.0452	FALSE	NA	NA	NA
Height:Wood:10.1038/ng.3097	4:152178631:T:C	0.0169	TRUE	TRUE	4:152180671:G:T	0.0169
Height:Wood:10.1038/ng.3097	4:1693931:C:T	0.0271	FALSE	NA	NA	NA
Height:Wood:10.1038/ng.3097	4:17936634:T:C	-0.0743	FALSE	NA	NA	NA
Height:Wood:10.1038/ng.3097	4:18010384:A:G	-0.0004	FALSE	NA	NA	NA
Height:Wood:10.1038/ng.3097	4:184215675:A:G	0.0276	FALSE	NA	NA	NA
Height:Wood:10.1038/ng.3097	4:2218888:C:G	-0.0412	FALSE	NA	NA	NA
Height:Wood:10.1038/ng.3097	4:38688362:C:T	-0.025	FALSE	NA	NA	NA
Height:Wood:10.1038/ng.3097	4:39343940:C:A	0.0194	FALSE	NA	NA	NA
Height:Wood:10.1038/ng.3097	4:48687351:A:G	0.022	FALSE	NA	NA	NA
Height:Wood:10.1038/ng.3097	4:5016883:G:A	-0.0628	FALSE	NA	NA	NA
Height:Wood:10.1038/ng.3097	4:5035587:G:A	-0.0283	FALSE	NA	NA	NA
Height:Wood:10.1038/ng.3097	4:56399648:T:C	0.0175	FALSE	NA	NA	NA
Height:Wood:10.1038/ng.3097	4:57823476:C:T	0.0308	FALSE	NA	NA	NA
Height:Wood:10.1038/ng.3097	4:7055253:C:T	-0.0205	FALSE	NA	NA	NA
Height:Wood:10.1038/ng.3097	4:73476014:T:G	-0.0298	FALSE	NA	NA	NA
Height:Wood:10.1038/ng.3097	4:7912333:G:A	0.0173	FALSE	NA	NA	NA
Height:Wood:10.1038/ng.3097	4:82155568:C:A	0.0462	FALSE	NA	NA	NA
Height:Wood:10.1038/ng.3097	4:82184049:C:T	0.1391	FALSE	NA	NA	NA
Height:Wood:10.1038/ng.3097	4:82204091:A:G	0.1401	FALSE	NA	NA	NA
Height:Wood:10.1038/ng.3097	4:88194170:A:G	-0.0232	FALSE	NA	NA	NA
Height:Wood:10.1038/ng.3097	4:88630031:A:T	-0.0165	FALSE	NA	NA	NA
Height:Wood:10.1038/ng.3097	5:108073934:C:A	0.0174	TRUE	TRUE	5:108073085:T:C	0.0174
Height:Wood:10.1038/ng.3097	5:108113344:C:T	-0.0431	FALSE	NA	NA	NA
Height:Wood:10.1038/ng.3097	5:122657199:G:A	-0.0279	FALSE	NA	NA	NA
Height:Wood:10.1038/ng.3097	5:127378294:C:G	0.0182	FALSE	NA	NA	NA
Height:Wood:10.1038/ng.3097	5:127696022:A:C	0.0234	FALSE	NA	NA	NA
Height:Wood:10.1038/ng.3097	5:129054621:A:T	-0.0342	FALSE	NA	NA	NA
Height:Wood:10.1038/ng.3097	5:131585958:A:G	0.0365	FALSE	NA	NA	NA
Height:Wood:10.1038/ng.3097	5:131742228:G:C	-0.014	FALSE	NA	NA	NA
Height:Wood:10.1038/ng.3097	5:134356705:T:G	-0.0355	FALSE	NA	NA	NA
Height:Wood:10.1038/ng.3097	5:134510303:G:A	0.0198	FALSE	NA	NA	NA
Height:Wood:10.1038/ng.3097	5:139145747:A:G	0.0294	FALSE	NA	NA	NA
Height:Wood:10.1038/ng.3097	5:141681788:G:A	0.0179	FALSE	NA	NA	NA
Height:Wood:10.1038/ng.3097	5:168250903:G:A	-0.0369	FALSE	NA	NA	NA
Height:Wood:10.1038/ng.3097	5:170875097:A:C	-0.0322	FALSE	NA	NA	NA
Height:Wood:10.1038/ng.3097	5:171000733:G:A	0.0206	TRUE	TRUE	5:171000977:T:C	0.0206
Height:Wood:10.1038/ng.3097	5:171189571:A:G	0.0296	FALSE	NA	NA	NA
Height:Wood:10.1038/ng.3097	5:171203438:C:A	-0.0333	FALSE	NA	NA	NA
Height:Wood:10.1038/ng.3097	5:171283469:T:G	0.0356	FALSE	NA	NA	NA
Height:Wood:10.1038/ng.3097	5:171285632:C:T	0.0324	FALSE	NA	NA	NA
Height:Wood:10.1038/ng.3097	5:172811280:C:T	0.027	FALSE	NA	NA	NA
Height:Wood:10.1038/ng.3097	5:172994624:G:A	-0.0288	FALSE	NA	NA	NA
Height:Wood:10.1038/ng.3097	5:175947118:G:T	-0.0136	FALSE	NA	NA	NA
Height:Wood:10.1038/ng.3097	5:176517326:T:C	0.0338	FALSE	NA	NA	NA
Height:Wood:10.1038/ng.3097	5:176675423:A:G	-0.0593	FALSE	NA	NA	NA
Height:Wood:10.1038/ng.3097	5:178535713:A:G	-0.0201	FALSE	NA	NA	NA
Height:Wood:10.1038/ng.3097	5:179730843:A:G	0.0269	TRUE	TRUE	5:179731014:T:C	0.0269
Height:Wood:10.1038/ng.3097	5:31540303:A:G	0.0192	TRUE	TRUE	5:31541142:G:T	0.0192
Height:Wood:10.1038/ng.3097	5:32694942:C:T	-0.0296	FALSE	NA	NA	NA
Height:Wood:10.1038/ng.3097	5:32771938:A:G	0.027	TRUE	TRUE	5:32772043:A:G	0.027
Height:Wood:10.1038/ng.3097	5:32819073:T:C	-0.0359	FALSE	NA	NA	NA
Height:Wood:10.1038/ng.3097	5:32821168:A:G	-0.0185	FALSE	NA	NA	NA
Height:Wood:10.1038/ng.3097	5:33230034:A:G	0.0261	FALSE	NA	NA	NA
Height:Wood:10.1038/ng.3097	5:36065463:C:G	0.0156	FALSE	NA	NA	NA
Height:Wood:10.1038/ng.3097	5:37046626:A:G	-0.0239	FALSE	NA	NA	NA
Height:Wood:10.1038/ng.3097	5:39426020:T:C	-0.024	FALSE	NA	NA	NA
Height:Wood:10.1038/ng.3097	5:42436916:A:C	0.0382	FALSE	NA	NA	NA
Height:Wood:10.1038/ng.3097	5:50454732:A:T	-0.0197	FALSE	NA	NA	NA
Height:Wood:10.1038/ng.3097	5:54948811:C:T	-0.0302	TRUE	TRUE	5:54955071:T:C	-0.0302
Height:Wood:10.1038/ng.3097	5:56254485:G:T	-0.0332	FALSE	NA	NA	NA
Height:Wood:10.1038/ng.3097	5:64674446:C:T	0.0334	FALSE	NA	NA	NA
Height:Wood:10.1038/ng.3097	5:67599656:T:G	-0.0192	FALSE	NA	NA	NA
Height:Wood:10.1038/ng.3097	5:73964660:A:G	0.0206	FALSE	NA	NA	NA
Height:Wood:10.1038/ng.3097	5:77505876:C:T	-0.0221	FALSE	NA	NA	NA
Height:Wood:10.1038/ng.3097	5:78948971:A:T	0.0234	TRUE	TRUE	5:78945171:C:T	0.0234
Height:Wood:10.1038/ng.3097	5:79836192:G:A	0.0235	FALSE	NA	NA	NA
Height:Wood:10.1038/ng.3097	5:88327782:T:G	-0.0304	FALSE	NA	NA	NA
Height:Wood:10.1038/ng.3097	5:90151589:G:A	0.0159	FALSE	NA	NA	NA
Height:Wood:10.1038/ng.3097	5:95630225:A:T	0.021	FALSE	NA	NA	NA
Height:Wood:10.1038/ng.3097	6:105392745:C:T	-0.0427	FALSE	NA	NA	NA
Height:Wood:10.1038/ng.3097	6:109020032:G:T	-0.0247	FALSE	NA	NA	NA
Height:Wood:10.1038/ng.3097	6:109723939:G:A	-0.0251	FALSE	NA	NA	NA
Height:Wood:10.1038/ng.3097	6:116451442:A:G	0.0209	FALSE	NA	NA	NA
Height:Wood:10.1038/ng.3097	6:117490664:T:C	0.0231	FALSE	NA	NA	NA
Height:Wood:10.1038/ng.3097	6:117868051:T:C	-0.0218	FALSE	NA	NA	NA
Height:Wood:10.1038/ng.3097	6:126216403:C:G	0.0174	FALSE	NA	NA	NA
Height:Wood:10.1038/ng.3097	6:126866133:C:A	0.0418	FALSE	NA	NA	NA
Height:Wood:10.1038/ng.3097	6:130345835:G:A	-0.0437	FALSE	NA	NA	NA
Height:Wood:10.1038/ng.3097	6:130374461:T:A	-0.0421	FALSE	NA	NA	NA
Height:Wood:10.1038/ng.3097	6:131327956:G:A	0.0228	FALSE	NA	NA	NA
Height:Wood:10.1038/ng.3097	6:132730372:C:G	0.0172	FALSE	NA	NA	NA
Height:Wood:10.1038/ng.3097	6:142617680:C:A	-0.0264	FALSE	NA	NA	NA
Height:Wood:10.1038/ng.3097	6:142703877:G:A	-0.0509	FALSE	NA	NA	NA
Height:Wood:10.1038/ng.3097	6:144079629:T:G	-0.0147	FALSE	NA	NA	NA
Height:Wood:10.1038/ng.3097	6:146335560:A:T	-0.0185	FALSE	NA	NA	NA
Height:Wood:10.1038/ng.3097	6:152157881:C:T	0.0311	FALSE	NA	NA	NA
Height:Wood:10.1038/ng.3097	6:152345162:G:A	0.0323	FALSE	NA	NA	NA
Height:Wood:10.1038/ng.3097	6:156587831:T:C	-0.0266	FALSE	NA	NA	NA
Height:Wood:10.1038/ng.3097	6:158722034:A:G	-0.0245	FALSE	NA	NA	NA
Height:Wood:10.1038/ng.3097	6:158929442:T:A	-0.0528	FALSE	NA	NA	NA
Height:Wood:10.1038/ng.3097	6:160774441:G:C	0.0158	FALSE	NA	NA	NA
Height:Wood:10.1038/ng.3097	6:166329862:C:T	-0.0209	FALSE	NA	NA	NA
Height:Wood:10.1038/ng.3097	6:168834623:C:T	-0.0216	FALSE	NA	NA	NA
Height:Wood:10.1038/ng.3097	6:169349731:C:A	0.0181	FALSE	NA	NA	NA
Height:Wood:10.1038/ng.3097	6:17589375:T:C	0.0188	FALSE	NA	NA	NA
Height:Wood:10.1038/ng.3097	6:19841493:T:C	0.0317	FALSE	NA	NA	NA
Height:Wood:10.1038/ng.3097	6:2167225:T:C	-0.0176	FALSE	NA	NA	NA
Height:Wood:10.1038/ng.3097	6:2193062:C:G	-0.0607	FALSE	NA	NA	NA
Height:Wood:10.1038/ng.3097	6:26157481:A:T	-0.0728	FALSE	NA	NA	NA
Height:Wood:10.1038/ng.3097	6:26200677:A:G	-0.0598	FALSE	NA	NA	NA
Height:Wood:10.1038/ng.3097	6:28747902:T:C	-0.0238	TRUE	TRUE	6:28751727:T:C	-0.0238
Height:Wood:10.1038/ng.3097	6:31592820:C:T	-0.0337	TRUE	TRUE	6:31588384:G:T	-0.0337
Height:Wood:10.1038/ng.3097	6:33628863:A:G	-0.0265	FALSE	NA	NA	NA
Height:Wood:10.1038/ng.3097	6:33789402:T:C	0.0215	TRUE	TRUE	6:33784864:C:T	0.0215
Height:Wood:10.1038/ng.3097	6:34195011:G:T	-0.0842	TRUE	TRUE	6:34188866:C:T	-0.0842
Height:Wood:10.1038/ng.3097	6:34616322:G:C	0.0533	FALSE	NA	NA	NA
Height:Wood:10.1038/ng.3097	6:35246903:G:A	0.0499	FALSE	NA	NA	NA
Height:Wood:10.1038/ng.3097	6:35614026:T:C	-0.0268	FALSE	NA	NA	NA
Height:Wood:10.1038/ng.3097	6:41924931:A:G	0.0227	FALSE	NA	NA	NA
Height:Wood:10.1038/ng.3097	6:44539761:G:A	0.016	FALSE	NA	NA	NA
Height:Wood:10.1038/ng.3097	6:45244415:T:C	0.0311	FALSE	NA	NA	NA
Height:Wood:10.1038/ng.3097	6:47475022:T:G	0.0199	FALSE	NA	NA	NA
Height:Wood:10.1038/ng.3097	6:6889818:A:G	0.0378	FALSE	NA	NA	NA
Height:Wood:10.1038/ng.3097	6:7213016:G:A	0.0296	FALSE	NA	NA	NA
Height:Wood:10.1038/ng.3097	6:72203005:G:A	-0.0166	TRUE	TRUE	6:72202711:G:C	-0.0166
Height:Wood:10.1038/ng.3097	6:76164589:C:A	0.0505	FALSE	NA	NA	NA
Height:Wood:10.1038/ng.3097	6:76173832:C:T	-0.0347	FALSE	NA	NA	NA
Height:Wood:10.1038/ng.3097	6:7709052:G:T	0.0381	TRUE	TRUE	6:7708631:T:C	0.0381
Height:Wood:10.1038/ng.3097	6:7792947:T:C	0.014	FALSE	NA	NA	NA
Height:Wood:10.1038/ng.3097	6:7804377:T:C	-0.0044	FALSE	NA	NA	NA
Height:Wood:10.1038/ng.3097	6:80956208:C:T	0.0314	FALSE	NA	NA	NA
Height:Wood:10.1038/ng.3097	6:81038921:T:G	0.0556	FALSE	NA	NA	NA
Height:Wood:10.1038/ng.3097	6:81315597:A:G	0.0235	FALSE	NA	NA	NA
Height:Wood:10.1038/ng.3097	6:81792063:G:T	0.0318	FALSE	NA	NA	NA
Height:Wood:10.1038/ng.3097	6:82456984:C:T	0.0296	FALSE	NA	NA	NA
Height:Wood:10.1038/ng.3097	6:85448103:C:T	-0.0193	FALSE	NA	NA	NA
Height:Wood:10.1038/ng.3097	7:120777619:G:A	-0.0183	FALSE	NA	NA	NA
Height:Wood:10.1038/ng.3097	7:12276522:G:T	-0.0212	FALSE	NA	NA	NA
Height:Wood:10.1038/ng.3097	7:135045786:T:G	-0.0225	FALSE	NA	NA	NA
Height:Wood:10.1038/ng.3097	7:148629759:C:T	0.0355	FALSE	NA	NA	NA
Height:Wood:10.1038/ng.3097	7:150508720:C:T	0.0311	FALSE	NA	NA	NA
Height:Wood:10.1038/ng.3097	7:19248278:G:T	-0.0428	FALSE	NA	NA	NA
Height:Wood:10.1038/ng.3097	7:19642100:G:T	0.0333	FALSE	NA	NA	NA
Height:Wood:10.1038/ng.3097	7:20381674:G:A	0.0267	FALSE	NA	NA	NA
Height:Wood:10.1038/ng.3097	7:23475919:G:A	-0.0005	FALSE	NA	NA	NA
Height:Wood:10.1038/ng.3097	7:23520104:C:T	-0.0322	TRUE	TRUE	7:23521316:A:G	-0.0322
Height:Wood:10.1038/ng.3097	7:25871109:C:T	0.0214	FALSE	NA	NA	NA
Height:Wood:10.1038/ng.3097	7:2795957:A:G	-0.0569	FALSE	NA	NA	NA
Height:Wood:10.1038/ng.3097	7:28205303:T:C	-0.0458	FALSE	NA	NA	NA
Height:Wood:10.1038/ng.3097	7:28751137:T:G	-0.0217	FALSE	NA	NA	NA
Height:Wood:10.1038/ng.3097	7:32935224:G:T	0.0166	TRUE	TRUE	7:32935524:G:A	0.0166
Height:Wood:10.1038/ng.3097	7:38110073:A:T	0.0303	FALSE	NA	NA	NA
Height:Wood:10.1038/ng.3097	7:46201355:A:G	0.0213	FALSE	NA	NA	NA
Height:Wood:10.1038/ng.3097	7:46417403:T:A	-0.038	FALSE	NA	NA	NA
Height:Wood:10.1038/ng.3097	7:50730452:G:A	-0.0209	FALSE	NA	NA	NA
Height:Wood:10.1038/ng.3097	7:55889334:G:A	-0.0241	FALSE	NA	NA	NA
Height:Wood:10.1038/ng.3097	7:73304636:C:T	-0.0286	FALSE	NA	NA	NA
Height:Wood:10.1038/ng.3097	7:77314644:G:A	0.0217	TRUE	TRUE	7:77308295:A:G	0.0217
Height:Wood:10.1038/ng.3097	7:8087091:C:T	0.0199	TRUE	TRUE	7:8086639:A:G	0.0199
Height:Wood:10.1038/ng.3097	7:92228400:T:C	-0.0661	FALSE	NA	NA	NA
Height:Wood:10.1038/ng.3097	7:92244422:C:T	0.0683	FALSE	NA	NA	NA
Height:Wood:10.1038/ng.3097	7:92659160:C:T	0.0145	FALSE	NA	NA	NA
Height:Wood:10.1038/ng.3097	7:96039648:C:G	-0.021	FALSE	NA	NA	NA
Height:Wood:10.1038/ng.3097	8:109784938:G:C	-0.017	FALSE	NA	NA	NA
Height:Wood:10.1038/ng.3097	8:116637685:T:C	-0.0172	FALSE	NA	NA	NA
Height:Wood:10.1038/ng.3097	8:117563532:G:A	-0.024	FALSE	NA	NA	NA
Height:Wood:10.1038/ng.3097	8:120596023:A:G	0.0567	FALSE	NA	NA	NA
Height:Wood:10.1038/ng.3097	8:123980551:C:T	0.0163	FALSE	NA	NA	NA
Height:Wood:10.1038/ng.3097	8:126500350:C:G	-0.0284	FALSE	NA	NA	NA
Height:Wood:10.1038/ng.3097	8:130723728:A:G	-0.0504	FALSE	NA	NA	NA
Height:Wood:10.1038/ng.3097	8:13273477:G:T	0.0215	FALSE	NA	NA	NA
Height:Wood:10.1038/ng.3097	8:135612595:A:G	-0.0121	FALSE	NA	NA	NA
Height:Wood:10.1038/ng.3097	8:135650483:G:A	-0.0371	FALSE	NA	NA	NA
Height:Wood:10.1038/ng.3097	8:135653832:G:T	0.0015	FALSE	NA	NA	NA
Height:Wood:10.1038/ng.3097	8:145037573:T:A	-0.0183	FALSE	NA	NA	NA
Height:Wood:10.1038/ng.3097	8:22562754:G:C	0.019	TRUE	TRUE	8:22562352:G:T	0.019
Height:Wood:10.1038/ng.3097	8:23173053:A:G	-0.0267	FALSE	NA	NA	NA
Height:Wood:10.1038/ng.3097	8:23375235:C:G	0.0245	FALSE	NA	NA	NA
Height:Wood:10.1038/ng.3097	8:24092500:C:T	-0.0275	FALSE	NA	NA	NA
Height:Wood:10.1038/ng.3097	8:25298895:A:G	-0.0214	TRUE	TRUE	8:25298710:G:C	-0.0214
Height:Wood:10.1038/ng.3097	8:27527995:C:T	0.022	FALSE	NA	NA	NA
Height:Wood:10.1038/ng.3097	8:4827332:T:A	-0.0188	FALSE	NA	NA	NA
Height:Wood:10.1038/ng.3097	8:49409929:T:C	0.022	TRUE	TRUE	8:49413780:T:C	0.022
Height:Wood:10.1038/ng.3097	8:56998480:G:A	0.0327	FALSE	NA	NA	NA
Height:Wood:10.1038/ng.3097	8:57095808:T:C	0.0506	FALSE	NA	NA	NA
Height:Wood:10.1038/ng.3097	8:57155598:G:T	-0.0611	FALSE	NA	NA	NA
Height:Wood:10.1038/ng.3097	8:75883054:A:C	-0.0242	FALSE	NA	NA	NA
Height:Wood:10.1038/ng.3097	8:76040583:C:T	0.0252	FALSE	NA	NA	NA
Height:Wood:10.1038/ng.3097	8:78148191:A:T	0.0369	FALSE	NA	NA	NA
Height:Wood:10.1038/ng.3097	8:8747894:A:G	-0.0459	FALSE	NA	NA	NA
Height:Wood:10.1038/ng.3097	9:100482976:C:A	-0.0185	FALSE	NA	NA	NA
Height:Wood:10.1038/ng.3097	9:101743336:T:C	-0.0215	FALSE	NA	NA	NA
Height:Wood:10.1038/ng.3097	9:108304500:C:A	-0.0272	FALSE	NA	NA	NA
Height:Wood:10.1038/ng.3097	9:108901049:C:T	-0.0275	FALSE	NA	NA	NA
Height:Wood:10.1038/ng.3097	9:109181911:C:T	0.0198	FALSE	NA	NA	NA
Height:Wood:10.1038/ng.3097	9:109518208:A:G	0.0219	FALSE	NA	NA	NA
Height:Wood:10.1038/ng.3097	9:109599046:G:A	0.0319	FALSE	NA	NA	NA
Height:Wood:10.1038/ng.3097	9:113792706:C:A	-0.024	FALSE	NA	NA	NA
Height:Wood:10.1038/ng.3097	9:117011595:C:T	0.0162	FALSE	NA	NA	NA
Height:Wood:10.1038/ng.3097	9:118169080:A:G	-0.0111	FALSE	NA	NA	NA
Height:Wood:10.1038/ng.3097	9:118305735:A:G	0.0236	TRUE	TRUE	9:118305438:G:A	0.0236
Height:Wood:10.1038/ng.3097	9:118921327:G:C	0.0185	FALSE	NA	NA	NA
Height:Wood:10.1038/ng.3097	9:119129257:T:C	-0.037	FALSE	NA	NA	NA
Height:Wood:10.1038/ng.3097	9:119422807:T:A	-0.0369	FALSE	NA	NA	NA
Height:Wood:10.1038/ng.3097	9:119688061:G:A	0.0228	FALSE	NA	NA	NA
Height:Wood:10.1038/ng.3097	9:133464084:A:G	-0.0333	FALSE	NA	NA	NA
Height:Wood:10.1038/ng.3097	9:139111870:G:T	0.036	FALSE	NA	NA	NA
Height:Wood:10.1038/ng.3097	9:139331221:G:C	0.0238	TRUE	TRUE	9:139341612:T:C	0.0238
Height:Wood:10.1038/ng.3097	9:16455833:G:C	0.0202	FALSE	NA	NA	NA
Height:Wood:10.1038/ng.3097	9:16787670:C:T	0.021	FALSE	NA	NA	NA
Height:Wood:10.1038/ng.3097	9:17048990:A:T	-0.0243	FALSE	NA	NA	NA
Height:Wood:10.1038/ng.3097	9:18629792:G:A	-0.019	FALSE	NA	NA	NA
Height:Wood:10.1038/ng.3097	9:35808334:C:G	-0.0193	FALSE	NA	NA	NA
Height:Wood:10.1038/ng.3097	9:35937611:G:A	-0.017	FALSE	NA	NA	NA
Height:Wood:10.1038/ng.3097	9:6440419:G:C	-0.0242	FALSE	NA	NA	NA
Height:Wood:10.1038/ng.3097	9:78542286:G:A	-0.0633	FALSE	NA	NA	NA
Height:Wood:10.1038/ng.3097	9:78759705:T:A	0.046	FALSE	NA	NA	NA
Height:Wood:10.1038/ng.3097	9:86661654:C:T	-0.0288	TRUE	TRUE	9:86660782:T:C	-0.0288
Height:Wood:10.1038/ng.3097	9:89108161:C:T	0.0284	FALSE	NA	NA	NA
Height:Wood:10.1038/ng.3097	9:90849255:T:A	-0.0267	FALSE	NA	NA	NA
Height:Wood:10.1038/ng.3097	9:94258836:A:C	0.0159	FALSE	NA	NA	NA
Height:Wood:10.1038/ng.3097	9:95387983:C:T	-0.0285	FALSE	NA	NA	NA
Height:Wood:10.1038/ng.3097	9:96893945:A:G	-0.0782	FALSE	NA	NA	NA
Height:Wood:10.1038/ng.3097	9:97571249:T:C	-0.0393	TRUE	TRUE	9:97575273:C:T	-0.0393
Height:Wood:10.1038/ng.3097	9:98265780:C:T	0.0351	TRUE	TRUE	9:98266370:A:G	0.0351
Height:Wood:10.1038/ng.3097	9:98318926:C:T	0.0344	FALSE	NA	NA	NA
Height:Wood:10.1038/ng.3097	9:98410405:C:T	0.0359	FALSE	NA	NA	NA
Height:Wood:10.1038/ng.3097	9:99203606:T:C	0.0425	TRUE	TRUE	9:99201585:A:G	0.0425
ShortLifespan:Deelen:10.1093/hmg/ddu139	1:237146379:A:G	-0.0953	FALSE	NA	NA	NA
ShortLifespan:Deelen:10.1093/hmg/ddu139	4:120723085:C:T	-0.0619	FALSE	NA	NA	NA
ShortLifespan:Deelen:10.1093/hmg/ddu139	5:157820602:C:T	0.0953	FALSE	NA	NA	NA
ShortLifespan:Deelen:10.1093/hmg/ddu139	10:96632253:T:C	-0.0296	FALSE	NA	NA	NA
ShortLifespan:Deelen:10.1093/hmg/ddu139	19:45422846:G:A	-0.3285	TRUE	TRUE	19:45422946:A:G	-0.3285
ShortLifespan:Deelen:10.1093/hmg/ddu139	20:52156847:T:G	-0.0619	FALSE	NA	NA	NA
Melanoma:Law:10.1038/ng.3373	10:105671527:T:C	-0.16	TRUE	TRUE	10:105668843:G:A	-0.16
Melanoma:Law:10.1038/ng.3373	11:68918985:A:C	-0.18	TRUE	TRUE	11:68919649:A:G	-0.18
Melanoma:Law:10.1038/ng.3373	11:69367118:A:C	-0.12	FALSE	NA	NA	NA
Melanoma:Law:10.1038/ng.3373	12:13075379:G:A	0.087	TRUE	TRUE	12:13075202:A:G	0.087
Melanoma:Law:10.1038/ng.3373	15:28335820:A:G	-0.17	FALSE	NA	NA	NA
Melanoma:Law:10.1038/ng.3373	2:38276549:A:G	-0.092	FALSE	NA	NA	NA
Melanoma:Law:10.1038/ng.3373	20:62269750:C:T	-0.16	FALSE	NA	NA	NA
Melanoma:Law:10.1038/ng.3373	3:169481271:C:G	-0.092	FALSE	NA	NA	NA
Melanoma:Law:10.1038/ng.3373	5:167522265:C:T	0.11	FALSE	NA	NA	NA
Melanoma:Law:10.1038/ng.3373	6:21163919:T:C	0.1	FALSE	NA	NA	NA
Melanoma:Law:10.1038/ng.3373	7:124396645:G:A	0.079	FALSE	NA	NA	NA
Melanoma:Law:10.1038/ng.3373	7:130753991:C:T	0.12	TRUE	TRUE	7:130754812:G:C	0.12
Melanoma:Law:10.1038/ng.3373	7:16984280:C:T	0.091	FALSE	NA	NA	NA
Melanoma:Law:10.1038/ng.3373	8:72851034:C:T	-0.078	FALSE	NA	NA	NA
Melanoma:Law:10.1038/ng.3373	9:109060830:T:C	-0.12	FALSE	NA	NA	NA
Melanoma:Law:10.1038/ng.3373	9:110698716:G:T	-0.081	FALSE	NA	NA	NA
ProstateCancer:Hoffmann:10.1158/2159-8290.CD-15-0315	11:68994667:A:G	0.082785	FALSE	NA	NA	NA
ProstateCancer:Hoffmann:10.1158/2159-8290.CD-15-0315	12:49673158:A:G	0.049218	TRUE	TRUE	12:49676010:T:C	0.049218
ProstateCancer:Hoffmann:10.1158/2159-8290.CD-15-0315	12:53273904:G:A	0.068186	FALSE	NA	NA	NA
ProstateCancer:Hoffmann:10.1158/2159-8290.CD-15-0315	17:36074979:G:A	-0.0607	FALSE	NA	NA	NA
ProstateCancer:Hoffmann:10.1158/2159-8290.CD-15-0315	17:36101156:T:C	0.075547	FALSE	NA	NA	NA
ProstateCancer:Hoffmann:10.1158/2159-8290.CD-15-0315	17:69108753:G:T	-0.05308	FALSE	NA	NA	NA
ProstateCancer:Hoffmann:10.1158/2159-8290.CD-15-0315	19:38735480:G:A	-0.03743	TRUE	TRUE	19:38735613:C:T	-0.03743
ProstateCancer:Hoffmann:10.1158/2159-8290.CD-15-0315	19:51364623:A:G	0.079181	FALSE	NA	NA	NA
ProstateCancer:Hoffmann:10.1158/2159-8290.CD-15-0315	2:173311553:A:G	-0.09691	FALSE	NA	NA	NA
ProstateCancer:Hoffmann:10.1158/2159-8290.CD-15-0315	22:43500212:G:T	-0.0569	FALSE	NA	NA	NA
ProstateCancer:Hoffmann:10.1158/2159-8290.CD-15-0315	4:106061534:C:A	-0.04922	FALSE	NA	NA	NA
ProstateCancer:Hoffmann:10.1158/2159-8290.CD-15-0315	6:109285189:A:G	0.049218	FALSE	NA	NA	NA
ProstateCancer:Hoffmann:10.1158/2159-8290.CD-15-0315	6:117210052:T:C	-0.05308	FALSE	NA	NA	NA
ProstateCancer:Hoffmann:10.1158/2159-8290.CD-15-0315	6:160833664:C:T	0.041393	FALSE	NA	NA	NA
ProstateCancer:Hoffmann:10.1158/2159-8290.CD-15-0315	6:41536427:C:T	0.041393	FALSE	NA	NA	NA
ProstateCancer:Hoffmann:10.1158/2159-8290.CD-15-0315	7:27976563:G:A	-0.06819	FALSE	NA	NA	NA
ProstateCancer:Hoffmann:10.1158/2159-8290.CD-15-0315	8:128011937:T:C	-0.06819	FALSE	NA	NA	NA
ProstateCancer:Hoffmann:10.1158/2159-8290.CD-15-0315	8:128093297:C:T	0.10721	FALSE	NA	NA	NA
ProstateCancer:Hoffmann:10.1158/2159-8290.CD-15-0315	8:128095156:A:G	-0.04139	FALSE	NA	NA	NA
ProstateCancer:Hoffmann:10.1158/2159-8290.CD-15-0315	8:128106880:A:C	0.206826	FALSE	NA	NA	NA
ProstateCancer:Hoffmann:10.1158/2159-8290.CD-15-0315	8:128323181:T:C	-0.04139	FALSE	NA	NA	NA
ProstateCancer:Hoffmann:10.1158/2159-8290.CD-15-0315	8:128340908:C:T	0.082785	FALSE	NA	NA	NA
ProstateCancer:Hoffmann:10.1158/2159-8290.CD-15-0315	8:128413305:G:T	-0.09691	FALSE	NA	NA	NA
ProstateCancer:Hoffmann:10.1158/2159-8290.CD-15-0315	8:128532137:T:C	-0.19312	TRUE	TRUE	8:128531689:A:T	-0.19312
ProstateCancer:Hoffmann:10.1158/2159-8290.CD-15-0315	9:22041998:C:G	0.049218	FALSE	NA	NA	NA
PulsePressure:Warren:10.1038/ng.3768	1:208024820:C:T	-0.249	FALSE	NA	NA	NA
PulsePressure:Warren:10.1038/ng.3768	1:38455891:G:C	0.278	FALSE	NA	NA	NA
PulsePressure:Warren:10.1038/ng.3768	1:56577346:A:C	0.227	TRUE	TRUE	1:56576924:G:A	0.227
PulsePressure:Warren:10.1038/ng.3768	1:59653742:A:G	-0.351	FALSE	NA	NA	NA
PulsePressure:Warren:10.1038/ng.3768	1:9441949:C:A	-0.207	FALSE	NA	NA	NA
PulsePressure:Warren:10.1038/ng.3768	10:30317073:G:A	0.28	FALSE	NA	NA	NA
PulsePressure:Warren:10.1038/ng.3768	10:32082658:T:C	0.212	FALSE	NA	NA	NA
PulsePressure:Warren:10.1038/ng.3768	11:117283676:T:C	-0.236	FALSE	NA	NA	NA
PulsePressure:Warren:10.1038/ng.3768	12:94880742:G:A	-0.363	FALSE	NA	NA	NA
PulsePressure:Warren:10.1038/ng.3768	14:98587630:T:C	0.212	FALSE	NA	NA	NA
PulsePressure:Warren:10.1038/ng.3768	17:42060631:A:G	0.186	FALSE	NA	NA	NA
PulsePressure:Warren:10.1038/ng.3768	17:6474096:C:T	0.256	TRUE	TRUE	17:6473828:T:C	0.256
PulsePressure:Warren:10.1038/ng.3768	17:7571752:T:G	-0.904	FALSE	NA	NA	NA
PulsePressure:Warren:10.1038/ng.3768	18:43097750:C:A	0.352	FALSE	NA	NA	NA
PulsePressure:Warren:10.1038/ng.3768	2:20881840:G:C	-0.223	FALSE	NA	NA	NA
PulsePressure:Warren:10.1038/ng.3768	2:216300482:T:A	-0.314	FALSE	NA	NA	NA
PulsePressure:Warren:10.1038/ng.3768	2:46363336:A:C	-0.34	FALSE	NA	NA	NA
PulsePressure:Warren:10.1038/ng.3768	2:65284231:A:T	-0.23	TRUE	TRUE	2:65283972:T:C	-0.23
PulsePressure:Warren:10.1038/ng.3768	2:71627539:C:T	-0.16	FALSE	NA	NA	NA
PulsePressure:Warren:10.1038/ng.3768	2:85491365:T:C	-0.176	FALSE	NA	NA	NA
PulsePressure:Warren:10.1038/ng.3768	20:19465907:G:A	0.263	FALSE	NA	NA	NA
PulsePressure:Warren:10.1038/ng.3768	22:19983213:C:T	0.24	TRUE	TRUE	22:19967980:C:T	0.24
PulsePressure:Warren:10.1038/ng.3768	22:42038786:C:T	0.496	FALSE	NA	NA	NA
PulsePressure:Warren:10.1038/ng.3768	4:169717148:C:A	0.236	FALSE	NA	NA	NA
PulsePressure:Warren:10.1038/ng.3768	5:77837789:G:A	-0.205	FALSE	NA	NA	NA
PulsePressure:Warren:10.1038/ng.3768	6:121781390:T:C	-0.207	FALSE	NA	NA	NA
PulsePressure:Warren:10.1038/ng.3768	6:152397912:A:AC	0.439	FALSE	NA	NA	NA
PulsePressure:Warren:10.1038/ng.3768	6:159699125:C:G	-0.359	FALSE	NA	NA	NA
PulsePressure:Warren:10.1038/ng.3768	7:40447971:G:A	-0.346	FALSE	NA	NA	NA
PulsePressure:Warren:10.1038/ng.3768	8:141060747:G:A	-0.261	TRUE	TRUE	8:141060027:G:A	-0.261
PulsePressure:Warren:10.1038/ng.3768	8:42324765:T:C	0.188	FALSE	NA	NA	NA
PulsePressure:Warren:10.1038/ng.3768	9:127900996:T:C	0.374	FALSE	NA	NA	NA
SquamousCellCarcinoma:Chahal:10.1038/ncomms12048	15:28230318:C:T	0.182322	FALSE	NA	NA	NA
SquamousCellCarcinoma:Chahal:10.1038/ncomms12048	16:90051337:T:G	0.378436	TRUE	TRUE	16:89986117:C:T	0.378436
SquamousCellCarcinoma:Chahal:10.1038/ncomms12048	20:32665748:A:G	-0.23111	FALSE	NA	NA	NA
SquamousCellCarcinoma:Chahal:10.1038/ncomms12048	3:189205032:T:A	-0.04879	FALSE	NA	NA	NA
SquamousCellCarcinoma:Chahal:10.1038/ncomms12048	3:71483084:G:A	0.058269	FALSE	NA	NA	NA
SquamousCellCarcinoma:Chahal:10.1038/ncomms12048	5:33946571:A:G	0.527633	FALSE	NA	NA	NA
SquamousCellCarcinoma:Chahal:10.1038/ncomms12048	9:16881877:C:A	0.105361	TRUE	TRUE	9:16884586:T:A	0.105361
SystolicBP:Warren:10.1038/ng.3768	1:89360520:T:G	0.382	TRUE	TRUE	1:89360158:A:G	0.382
SystolicBP:Warren:10.1038/ng.3768	10:102604514:G:A	-0.659	FALSE	NA	NA	NA
SystolicBP:Warren:10.1038/ng.3768	12:26438189:G:A	0.3	FALSE	NA	NA	NA
SystolicBP:Warren:10.1038/ng.3768	14:53377540:T:C	0.318	FALSE	NA	NA	NA
SystolicBP:Warren:10.1038/ng.3768	14:63928710:T:C	-0.335	TRUE	TRUE	14:63928546:A:G	-0.335
SystolicBP:Warren:10.1038/ng.3768	15:81013037:G:A	0.322	FALSE	NA	NA	NA
SystolicBP:Warren:10.1038/ng.3768	17:1353920:T:G	0.269	TRUE	TRUE	17:1333598:T:C	0.269
SystolicBP:Warren:10.1038/ng.3768	17:73949045:C:T	-0.307	FALSE	NA	NA	NA
SystolicBP:Warren:10.1038/ng.3768	2:208526140:T:C	0.391	FALSE	NA	NA	NA
SystolicBP:Warren:10.1038/ng.3768	2:28635740:T:C	-0.263	FALSE	NA	NA	NA
SystolicBP:Warren:10.1038/ng.3768	2:37517566:A:G	-0.356	FALSE	NA	NA	NA
SystolicBP:Warren:10.1038/ng.3768	4:106911742:G:C	0.435	FALSE	NA	NA	NA
SystolicBP:Warren:10.1038/ng.3768	5:127868199:G:A	0.344	FALSE	NA	NA	NA
SystolicBP:Warren:10.1038/ng.3768	5:87514515:G:T	-0.526	FALSE	NA	NA	NA
SystolicBP:Warren:10.1038/ng.3768	6:22130601:C:T	0.296	FALSE	NA	NA	NA
SystolicBP:Warren:10.1038/ng.3768	6:50615935:G:A	0.481	TRUE	TRUE	6:50683009:T:C	0.481
SystolicBP:Warren:10.1038/ng.3768	7:131059056:G:A	0.331	FALSE	NA	NA	NA
SystolicBP:Warren:10.1038/ng.3768	7:139463565:A:G	-0.329	TRUE	TRUE	7:139463264:G:A	-0.329
SystolicBP:Warren:10.1038/ng.3768	8:135612745:A:G	0.258	FALSE	NA	NA	NA
AF:Lubitz:10.1161/CIRCULATIONAHA.116.024143	21:40426768:A:G	0.0709	FALSE	NA	NA	NA
AF:Lubitz:10.1161/CIRCULATIONAHA.116.024143	4:156402382:T:C	0.2009	FALSE	NA	NA	NA
AF:Lubitz:10.1161/CIRCULATIONAHA.116.024143	4:39503196:A:G	-0.1631	FALSE	NA	NA	NA
AF:Lubitz:10.1161/CIRCULATIONAHA.116.024143	16:26323703:G:A	0.077	FALSE	NA	NA	NA
AF:Lubitz:10.1161/CIRCULATIONAHA.116.024143	2:179349227:T:G	0.1263	FALSE	NA	NA	NA
AF:Lubitz:10.1161/CIRCULATIONAHA.116.024143	18:55952139:T:C	-0.0765	FALSE	NA	NA	NA
AF:Lubitz:10.1161/CIRCULATIONAHA.116.024143	18:74325253:G:T	-0.1151	TRUE	TRUE	18:74324214:A:G	-0.1151
AF:Lubitz:10.1161/CIRCULATIONAHA.116.024143	18:1565540:A:T	0.0778	TRUE	TRUE	18:1563327:A:C	0.0778
AF:Lubitz:10.1161/CIRCULATIONAHA.116.024143	18:33986422:G:T	-0.0892	FALSE	NA	NA	NA
AF:Lubitz:10.1161/CIRCULATIONAHA.116.024143	17:64783539:C:T	-0.0937	FALSE	NA	NA	NA
AF:Lubitz:10.1161/CIRCULATIONAHA.116.024143	3:86636617:A:T	-0.0884	FALSE	NA	NA	NA
AF:Lubitz:10.1161/CIRCULATIONAHA.116.024143	3:77675479:A:T	-0.0864	FALSE	NA	NA	NA
AF:Lubitz:10.1161/CIRCULATIONAHA.116.024143	3:55420014:C:G	0.078	FALSE	NA	NA	NA
AF:Lubitz:10.1161/CIRCULATIONAHA.116.024143	2:191227755:A:G	0.0733	FALSE	NA	NA	NA
AF:Lubitz:10.1161/CIRCULATIONAHA.116.024143	6:84277037:C:A	0.0706	FALSE	NA	NA	NA
AF:Lubitz:10.1161/CIRCULATIONAHA.116.024143	20:6620893:G:A	0.0683	FALSE	NA	NA	NA
AF:Lubitz:10.1161/CIRCULATIONAHA.116.024143	1:108018847:C:T	0.0943	FALSE	NA	NA	NA
AF:Lubitz:10.1161/CIRCULATIONAHA.116.024143	12:97439396:A:G	0.1455	FALSE	NA	NA	NA
AF:Lubitz:10.1161/CIRCULATIONAHA.116.024143	7:77486676:T:C	0.1145	FALSE	NA	NA	NA
AF:Lubitz:10.1161/CIRCULATIONAHA.116.024143	22:43624022:T:C	0.1013	FALSE	NA	NA	NA
AF:Lubitz:10.1161/CIRCULATIONAHA.116.024143	22:19564657:G:A	-0.115	FALSE	NA	NA	NA
AF:Lubitz:10.1161/CIRCULATIONAHA.116.024143	13:55683505:G:T	0.1419	FALSE	NA	NA	NA
AF:Lubitz:10.1161/CIRCULATIONAHA.116.024143	13:40817751:T:C	0.1294	TRUE	TRUE	13:40812487:G:T	0.1294
AF:Lubitz:10.1161/CIRCULATIONAHA.116.024143	13:39088367:G:A	-0.0916	TRUE	TRUE	13:39083877:A:G	-0.0916
AF:Lubitz:10.1161/CIRCULATIONAHA.116.024143	13:56290527:T:C	-0.0728	FALSE	NA	NA	NA
AF:Lubitz:10.1161/CIRCULATIONAHA.116.024143	13:55934157:A:G	0.1604	FALSE	NA	NA	NA
AF:Lubitz:10.1161/CIRCULATIONAHA.116.024143	13:58020265:T:A	-0.0749	FALSE	NA	NA	NA
AF:Lubitz:10.1161/CIRCULATIONAHA.116.024143	13:111015333:G:T	0.0774	FALSE	NA	NA	NA
AF:Lubitz:10.1161/CIRCULATIONAHA.116.024143	13:22453087:T:C	-0.0677	FALSE	NA	NA	NA
AF:Lubitz:10.1161/CIRCULATIONAHA.116.024143	6:41290458:G:A	-0.0818	FALSE	NA	NA	NA
AF:Lubitz:10.1161/CIRCULATIONAHA.116.024143	10:112488419:T:A	-0.0699	FALSE	NA	NA	NA
AF:Lubitz:10.1161/CIRCULATIONAHA.116.024143	14:34267925:A:T	-0.091	FALSE	NA	NA	NA
AF:Lubitz:10.1161/CIRCULATIONAHA.116.024143	9:118640119:C:T	0.0721	FALSE	NA	NA	NA
AF:Lubitz:10.1161/CIRCULATIONAHA.116.024143	6:16418562:C:T	-0.0766	FALSE	NA	NA	NA
AF:Lubitz:10.1161/CIRCULATIONAHA.116.024143	6:18240002:T:C	0.0876	FALSE	NA	NA	NA
AF:Lubitz:10.1161/CIRCULATIONAHA.116.024143	6:51450906:C:T	-0.1352	FALSE	NA	NA	NA
AF:Lubitz:10.1161/CIRCULATIONAHA.116.024143	5:142792484:G:T	0.0876	FALSE	NA	NA	NA
AF:Lubitz:10.1161/CIRCULATIONAHA.116.024143	21:36481863:C:A	0.1737	FALSE	NA	NA	NA
AF:Lubitz:10.1161/CIRCULATIONAHA.116.024143	15:63039118:C:T	0.075	FALSE	NA	NA	NA
AF:Lubitz:10.1161/CIRCULATIONAHA.116.024143	3:163838015:A:C	0.1375	FALSE	NA	NA	NA
AF:Lubitz:10.1161/CIRCULATIONAHA.116.024143	3:18447100:A:G	0.1152	FALSE	NA	NA	NA
AF:Lubitz:10.1161/CIRCULATIONAHA.116.024143	1:170290129:T:C	-0.0928	FALSE	NA	NA	NA
AF:Lubitz:10.1161/CIRCULATIONAHA.116.024143	2:198077950:C:A	0.0798	FALSE	NA	NA	NA
AF:Lubitz:10.1161/CIRCULATIONAHA.116.024143	7:116167208:C:T	0.0775	FALSE	NA	NA	NA
AF:Lubitz:10.1161/CIRCULATIONAHA.116.024143	10:5898224:G:A	-0.0765	TRUE	TRUE	10:5900762:T:G	-0.0765
AF:Lubitz:10.1161/CIRCULATIONAHA.116.024143	1:154991389:T:C	0.0786	FALSE	NA	NA	NA
AF:Lubitz:10.1161/CIRCULATIONAHA.116.024143	2:238533442:G:C	0.0686	FALSE	NA	NA	NA
AF:Lubitz:10.1161/CIRCULATIONAHA.116.024143	15:33769513:C:T	0.1117	FALSE	NA	NA	NA
AF:Lubitz:10.1161/CIRCULATIONAHA.116.024143	1:95297449:G:A	0.186	FALSE	NA	NA	NA
AF:Lubitz:10.1161/CIRCULATIONAHA.116.024143	3:191441507:C:T	0.0938	FALSE	NA	NA	NA
AF:Lubitz:10.1161/CIRCULATIONAHA.116.024143	12:19531205:T:C	-0.0904	TRUE	TRUE	12:19529068:T:C	-0.0904
AF:Lubitz:10.1161/CIRCULATIONAHA.116.024143	3:62594450:A:G	-0.0951	FALSE	NA	NA	NA
AF:Lubitz:10.1161/CIRCULATIONAHA.116.024143	12:104002532:A:C	-0.0929	TRUE	TRUE	12:104002077:T:C	-0.0929
AF:Lubitz:10.1161/CIRCULATIONAHA.116.024143	13:111774868:T:C	-0.1531	FALSE	NA	NA	NA
AF:Lubitz:10.1161/CIRCULATIONAHA.116.024143	10:26512375:C:T	0.1109	FALSE	NA	NA	NA
AF:Lubitz:10.1161/CIRCULATIONAHA.116.024143	5:32539068:T:C	-0.1179	FALSE	NA	NA	NA
AF:Lubitz:10.1161/CIRCULATIONAHA.116.024143	19:39592303:C:T	-0.0744	FALSE	NA	NA	NA
AF:Lubitz:10.1161/CIRCULATIONAHA.116.024143	19:15655168:C:T	0.0864	FALSE	NA	NA	NA
AF:Lubitz:10.1161/CIRCULATIONAHA.116.024143	18:13857109:T:C	0.078	FALSE	NA	NA	NA
AF:Lubitz:10.1161/CIRCULATIONAHA.116.024143	16:72998236:A:G	0.1078	FALSE	NA	NA	NA
AF:Lubitz:10.1161/CIRCULATIONAHA.116.024143	2:44702751:G:C	-0.128	FALSE	NA	NA	NA
AF:Lubitz:10.1161/CIRCULATIONAHA.116.024143	15:73664310:T:G	0.1512	TRUE	TRUE	15:73664741:T:G	0.1512
AF:Lubitz:10.1161/CIRCULATIONAHA.116.024143	15:86414948:T:C	-0.0823	FALSE	NA	NA	NA
AF:Lubitz:10.1161/CIRCULATIONAHA.116.024143	14:94485954:C:A	-0.0984	FALSE	NA	NA	NA
AF:Lubitz:10.1161/CIRCULATIONAHA.116.024143	20:44399538:G:A	0.1615	TRUE	TRUE	20:44399205:C:T	0.1615
AF:Lubitz:10.1161/CIRCULATIONAHA.116.024143	13:21674899:C:T	-0.0744	FALSE	NA	NA	NA
AF:Lubitz:10.1161/CIRCULATIONAHA.116.024143	13:86753206:C:A	0.0845	FALSE	NA	NA	NA
AF:Lubitz:10.1161/CIRCULATIONAHA.116.024143	13:23371474:T:C	0.0862	FALSE	NA	NA	NA
AF:Lubitz:10.1161/CIRCULATIONAHA.116.024143	11:84524271:C:A	-0.1442	FALSE	NA	NA	NA
AF:Lubitz:10.1161/CIRCULATIONAHA.116.024143	11:132017367:C:T	0.1224	FALSE	NA	NA	NA
AF:Lubitz:10.1161/CIRCULATIONAHA.116.024143	10:4011350:A:G	-0.2135	FALSE	NA	NA	NA
AF:Lubitz:10.1161/CIRCULATIONAHA.116.024143	10:21134282:C:G	-0.1263	TRUE	TRUE	10:21133182:T:C	-0.1263
AF:Lubitz:10.1161/CIRCULATIONAHA.116.024143	10:97057643:G:A	0.1333	FALSE	NA	NA	NA
AF:Lubitz:10.1161/CIRCULATIONAHA.116.024143	9:95217930:C:T	-0.0984	FALSE	NA	NA	NA
AF:Lubitz:10.1161/CIRCULATIONAHA.116.024143	15:30167418:G:A	-0.0793	FALSE	NA	NA	NA
AF:Lubitz:10.1161/CIRCULATIONAHA.116.024143	8:13356141:G:C	0.1794	FALSE	NA	NA	NA
AF:Lubitz:10.1161/CIRCULATIONAHA.116.024143	8:78153243:C:T	0.0847	FALSE	NA	NA	NA
AF:Lubitz:10.1161/CIRCULATIONAHA.116.024143	8:5519379:C:T	-0.0694	FALSE	NA	NA	NA
AF:Lubitz:10.1161/CIRCULATIONAHA.116.024143	13:106202663:C:T	-0.0881	FALSE	NA	NA	NA
AF:Lubitz:10.1161/CIRCULATIONAHA.116.024143	7:150496437:G:C	0.1015	FALSE	NA	NA	NA
AF:Lubitz:10.1161/CIRCULATIONAHA.116.024143	6:142343409:T:C	0.0799	FALSE	NA	NA	NA
AF:Lubitz:10.1161/CIRCULATIONAHA.116.024143	6:75428815:C:T	0.09	TRUE	TRUE	6:75428504:A:G	0.09
AF:Lubitz:10.1161/CIRCULATIONAHA.116.024143	6:66998783:T:C	-0.088	FALSE	NA	NA	NA
AF:Lubitz:10.1161/CIRCULATIONAHA.116.024143	6:32855458:T:C	-0.1279	TRUE	TRUE	6:32855275:A:G	-0.1279
AF:Lubitz:10.1161/CIRCULATIONAHA.116.024143	12:26331146:C:T	0.1077	FALSE	NA	NA	NA
AF:Lubitz:10.1161/CIRCULATIONAHA.116.024143	4:21298221:G:T	-0.0877	FALSE	NA	NA	NA
AF:Lubitz:10.1161/CIRCULATIONAHA.116.024143	4:90227469:G:A	0.0678	FALSE	NA	NA	NA
AF:Lubitz:10.1161/CIRCULATIONAHA.116.024143	1:42239862:C:G	0.0715	FALSE	NA	NA	NA
AF:Lubitz:10.1161/CIRCULATIONAHA.116.024143	3:89530057:C:A	-0.0789	FALSE	NA	NA	NA
AF:Lubitz:10.1161/CIRCULATIONAHA.116.024143	3:38594973:T:G	-0.0992	FALSE	NA	NA	NA
AF:Lubitz:10.1161/CIRCULATIONAHA.116.024143	3:66835382:A:C	-0.0721	FALSE	NA	NA	NA
AF:Lubitz:10.1161/CIRCULATIONAHA.116.024143	3:74522679:G:A	0.1087	FALSE	NA	NA	NA
AF:Lubitz:10.1161/CIRCULATIONAHA.116.024143	22:37230208:G:A	-0.088	FALSE	NA	NA	NA
AF:Lubitz:10.1161/CIRCULATIONAHA.116.024143	2:191498404:C:T	0.0942	FALSE	NA	NA	NA
AF:Lubitz:10.1161/CIRCULATIONAHA.116.024143	2:108643385:A:G	-0.0984	FALSE	NA	NA	NA
AF:Lubitz:10.1161/CIRCULATIONAHA.116.024143	2:177599851:G:A	0.1438	FALSE	NA	NA	NA
AF:Lubitz:10.1161/CIRCULATIONAHA.116.024143	2:142746083:G:A	-0.0754	FALSE	NA	NA	NA
AF:Lubitz:10.1161/CIRCULATIONAHA.116.024143	2:128050134:T:C	-0.0747	TRUE	TRUE	2:128053747:C:T	-0.0747
AF:Lubitz:10.1161/CIRCULATIONAHA.116.024143	1:154404406:A:C	-0.0866	FALSE	NA	NA	NA
AF:Lubitz:10.1161/CIRCULATIONAHA.116.024143	1:77559860:G:A	0.1566	FALSE	NA	NA	NA
AF:Lubitz:10.1161/CIRCULATIONAHA.116.024143	18:5829190:T:C	-0.0748	FALSE	NA	NA	NA
AF:Lubitz:10.1161/CIRCULATIONAHA.116.024143	3:129075638:A:G	0.1322	FALSE	NA	NA	NA
AF:Lubitz:10.1161/CIRCULATIONAHA.116.024143	16:79575023:C:T	0.0722	FALSE	NA	NA	NA
AF:Lubitz:10.1161/CIRCULATIONAHA.116.024143	17:62355081:T:C	-0.0734	FALSE	NA	NA	NA
AF:Lubitz:10.1161/CIRCULATIONAHA.116.024143	13:59938758:C:A	0.0718	TRUE	TRUE	13:59941127:T:A	0.0718
AF:Lubitz:10.1161/CIRCULATIONAHA.116.024143	4:61995613:A:G	0.0863	FALSE	NA	NA	NA
AF:Lubitz:10.1161/CIRCULATIONAHA.116.024143	12:884889:T:A	-0.0974	FALSE	NA	NA	NA
AF:Lubitz:10.1161/CIRCULATIONAHA.116.024143	22:43918457:T:G	0.1149	FALSE	NA	NA	NA
AF:Lubitz:10.1161/CIRCULATIONAHA.116.024143	18:7736129:A:G	-0.0677	FALSE	NA	NA	NA
AF:Lubitz:10.1161/CIRCULATIONAHA.116.024143	20:44608901:G:A	0.1069	TRUE	TRUE	20:44607661:G:A	0.1069
AF:Lubitz:10.1161/CIRCULATIONAHA.116.024143	20:41851935:G:A	0.1222	FALSE	NA	NA	NA
AF:Lubitz:10.1161/CIRCULATIONAHA.116.024143	18:32395456:G:A	0.0758	TRUE	TRUE	18:32394342:T:G	0.0758
AF:Lubitz:10.1161/CIRCULATIONAHA.116.024143	10:26043071:A:G	0.1166	FALSE	NA	NA	NA
AF:Lubitz:10.1161/CIRCULATIONAHA.116.024143	18:29363000:G:A	0.1062	FALSE	NA	NA	NA
AF:Lubitz:10.1161/CIRCULATIONAHA.116.024143	15:71772995:C:T	0.074	FALSE	NA	NA	NA
AF:Lubitz:10.1161/CIRCULATIONAHA.116.024143	15:86167786:T:A	-0.0771	FALSE	NA	NA	NA
AF:Lubitz:10.1161/CIRCULATIONAHA.116.024143	15:39597034:T:C	0.1597	FALSE	NA	NA	NA
AF:Lubitz:10.1161/CIRCULATIONAHA.116.024143	14:20797836:G:A	-0.0818	TRUE	TRUE	14:20802707:T:C	-0.0818
AF:Lubitz:10.1161/CIRCULATIONAHA.116.024143	5:81996389:A:G	0.0779	FALSE	NA	NA	NA
AF:Lubitz:10.1161/CIRCULATIONAHA.116.024143	14:58225619:G:T	0.0894	FALSE	NA	NA	NA
AF:Lubitz:10.1161/CIRCULATIONAHA.116.024143	14:90636206:G:A	-0.0918	FALSE	NA	NA	NA
AF:Lubitz:10.1161/CIRCULATIONAHA.116.024143	9:31489011:T:C	0.1113	FALSE	NA	NA	NA
AF:Lubitz:10.1161/CIRCULATIONAHA.116.024143	9:79960141:G:A	0.1106	FALSE	NA	NA	NA
AF:Lubitz:10.1161/CIRCULATIONAHA.116.024143	2:44702978:T:C	-0.0983	FALSE	NA	NA	NA
AF:Lubitz:10.1161/CIRCULATIONAHA.116.024143	7:100523:T:C	-0.0813	FALSE	NA	NA	NA
AF:Lubitz:10.1161/CIRCULATIONAHA.116.024143	7:71783116:C:A	-0.1518	FALSE	NA	NA	NA
AF:Lubitz:10.1161/CIRCULATIONAHA.116.024143	2:198688084:A:C	-0.075	FALSE	NA	NA	NA
AF:Lubitz:10.1161/CIRCULATIONAHA.116.024143	7:101210116:A:G	0.0785	FALSE	NA	NA	NA
AF:Lubitz:10.1161/CIRCULATIONAHA.116.024143	6:36659932:C:T	-0.0993	FALSE	NA	NA	NA
AF:Lubitz:10.1161/CIRCULATIONAHA.116.024143	5:172770567:C:T	-0.0936	TRUE	TRUE	5:172770550:C:T	-0.0936
AF:Lubitz:10.1161/CIRCULATIONAHA.116.024143	5:38723810:G:C	0.092	FALSE	NA	NA	NA
AF:Lubitz:10.1161/CIRCULATIONAHA.116.024143	5:172669771:A:G	-0.0981	TRUE	TRUE	5:172664163:G:A	-0.0981
AF:Lubitz:10.1161/CIRCULATIONAHA.116.024143	4:103936001:G:A	0.0808	FALSE	NA	NA	NA
AF:Lubitz:10.1161/CIRCULATIONAHA.116.024143	4:111765495:C:T	-0.19	FALSE	NA	NA	NA
AF:Lubitz:10.1161/CIRCULATIONAHA.116.024143	4:111706275:A:G	0.493	TRUE	TRUE	4:111705768:T:C	0.493
AF:Lubitz:10.1161/CIRCULATIONAHA.116.024143	3:178343683:C:T	-0.0959	FALSE	NA	NA	NA
AF:Lubitz:10.1161/CIRCULATIONAHA.116.024143	3:172046933:A:G	-0.0693	FALSE	NA	NA	NA
AF:Lubitz:10.1161/CIRCULATIONAHA.116.024143	3:46600520:A:G	0.0753	FALSE	NA	NA	NA
AF:Lubitz:10.1161/CIRCULATIONAHA.116.024143	3:60348977:A:G	-0.1001	FALSE	NA	NA	NA
AF:Lubitz:10.1161/CIRCULATIONAHA.116.024143	3:3647609:T:C	-0.0724	FALSE	NA	NA	NA
AF:Lubitz:10.1161/CIRCULATIONAHA.116.024143	2:70172587:G:A	-0.0871	FALSE	NA	NA	NA
AF:Lubitz:10.1161/CIRCULATIONAHA.116.024143	2:48642541:G:A	0.0807	FALSE	NA	NA	NA
AF:Lubitz:10.1161/CIRCULATIONAHA.116.024143	2:145835757:C:A	0.1255	FALSE	NA	NA	NA
AF:Lubitz:10.1161/CIRCULATIONAHA.116.024143	2:86390714:G:A	0.085	FALSE	NA	NA	NA
AF:Lubitz:10.1161/CIRCULATIONAHA.116.024143	2:154440152:C:G	0.069	FALSE	NA	NA	NA
AF:Lubitz:10.1161/CIRCULATIONAHA.116.024143	2:241882785:C:T	0.0705	TRUE	FALSE	2:241885201:C:A	-0.0705
AF:Lubitz:10.1161/CIRCULATIONAHA.116.024143	2:4548643:C:G	0.1002	FALSE	NA	NA	NA
AF:Lubitz:10.1161/CIRCULATIONAHA.116.024143	1:49070646:T:C	0.0885	FALSE	NA	NA	NA
AF:Lubitz:10.1161/CIRCULATIONAHA.116.024143	1:22270907:C:T	0.0738	FALSE	NA	NA	NA
AF:Lubitz:10.1161/CIRCULATIONAHA.116.024143	1:44111578:A:T	0.08	TRUE	TRUE	1:44111832:G:A	0.08
AF:Lubitz:10.1161/CIRCULATIONAHA.116.024143	1:62126948:T:C	-0.0854	FALSE	NA	NA	NA
AF:Lubitz:10.1161/CIRCULATIONAHA.116.024143	1:160318940:A:G	-0.0835	FALSE	NA	NA	NA
AF:Lubitz:10.1161/CIRCULATIONAHA.116.024143	1:154814353:C:T	0.1665	TRUE	TRUE	1:154814268:G:C	0.1665
AF:Lubitz:10.1161/CIRCULATIONAHA.116.024143	3:38795555:A:G	0.0981	FALSE	NA	NA	NA
AF:Lubitz:10.1161/CIRCULATIONAHA.116.024143	10:119621825:A:G	0.0692	FALSE	NA	NA	NA
AF:Lubitz:10.1161/CIRCULATIONAHA.116.024143	5:142928348:C:A	-0.0692	FALSE	NA	NA	NA
AF:Lubitz:10.1161/CIRCULATIONAHA.116.024143	14:93784292:A:C	-0.0779	FALSE	NA	NA	NA
AF:Lubitz:10.1161/CIRCULATIONAHA.116.024143	2:44392271:C:A	-0.166	FALSE	NA	NA	NA
AF:Lubitz:10.1161/CIRCULATIONAHA.116.024143	1:211772763:G:C	0.1124	FALSE	NA	NA	NA
AF:Lubitz:10.1161/CIRCULATIONAHA.116.024143	13:94738136:A:G	0.0722	FALSE	NA	NA	NA
AF:Lubitz:10.1161/CIRCULATIONAHA.116.024143	10:76861680:T:C	-0.081	FALSE	NA	NA	NA
AF:Lubitz:10.1161/CIRCULATIONAHA.116.024143	9:136514668:G:C	0.0765	FALSE	NA	NA	NA
AF:Lubitz:10.1161/CIRCULATIONAHA.116.024143	9:97429160:A:G	-0.0898	FALSE	NA	NA	NA
AF:Lubitz:10.1161/CIRCULATIONAHA.116.024143	7:145720467:A:G	-0.0756	FALSE	NA	NA	NA
AF:Lubitz:10.1161/CIRCULATIONAHA.116.024143	7:10125808:T:C	0.0992	FALSE	NA	NA	NA
AF:Lubitz:10.1161/CIRCULATIONAHA.116.024143	6:162110497:G:A	0.1092	FALSE	NA	NA	NA
AF:Lubitz:10.1161/CIRCULATIONAHA.116.024143	1:196059593:T:C	0.0801	FALSE	NA	NA	NA
AF:Lubitz:10.1161/CIRCULATIONAHA.116.024143	1:154645691:G:A	-0.108	TRUE	FALSE	1:154643267:C:A	0.108
AF:Lubitz:10.1161/CIRCULATIONAHA.116.024143	5:80006558:C:T	0.0664	TRUE	TRUE	5:80004718:C:T	0.0664
AF:Lubitz:10.1161/CIRCULATIONAHA.116.024143	20:961220:T:C	-0.1121	FALSE	NA	NA	NA
AF:Lubitz:10.1161/CIRCULATIONAHA.116.024143	20:62268955:C:T	-0.0926	FALSE	NA	NA	NA
AF:Lubitz:10.1161/CIRCULATIONAHA.116.024143	20:59578269:T:C	-0.0667	FALSE	NA	NA	NA
AF:Lubitz:10.1161/CIRCULATIONAHA.116.024143	20:55255474:A:G	0.1221	FALSE	NA	NA	NA
AF:Lubitz:10.1161/CIRCULATIONAHA.116.024143	20:50141264:T:C	-0.1338	TRUE	TRUE	20:50141141:T:C	-0.1338
AF:Lubitz:10.1161/CIRCULATIONAHA.116.024143	1:55390841:C:G	-0.0934	FALSE	NA	NA	NA
AF:Lubitz:10.1161/CIRCULATIONAHA.116.024143	4:111832768:C:T	0.1064	FALSE	NA	NA	NA
AF:Lubitz:10.1161/CIRCULATIONAHA.116.024143	10:120738290:C:T	0.0859	FALSE	NA	NA	NA
AF:Lubitz:10.1161/CIRCULATIONAHA.116.024143	1:41101572:A:G	-0.0873	TRUE	TRUE	1:41098478:A:G	-0.0873
AF:Lubitz:10.1161/CIRCULATIONAHA.116.024143	6:48279464:C:T	0.1318	FALSE	NA	NA	NA
AF:Lubitz:10.1161/CIRCULATIONAHA.116.024143	7:17756548:A:T	0.0876	TRUE	TRUE	7:17756363:T:A	0.0876
AF:Lubitz:10.1161/CIRCULATIONAHA.116.024143	1:154714006:G:A	0.1244	FALSE	NA	NA	NA
AF:Lubitz:10.1161/CIRCULATIONAHA.116.024143	5:135678996:T:C	0.0687	FALSE	NA	NA	NA
AF:Lubitz:10.1161/CIRCULATIONAHA.116.024143	2:228654161:A:C	0.0952	FALSE	NA	NA	NA
AF:Lubitz:10.1161/CIRCULATIONAHA.116.024143	12:26228883:G:A	-0.0804	FALSE	NA	NA	NA
AF:Lubitz:10.1161/CIRCULATIONAHA.116.024143	6:70987200:G:T	0.0732	FALSE	NA	NA	NA
AF:Lubitz:10.1161/CIRCULATIONAHA.116.024143	2:141826948:C:A	-0.0693	FALSE	NA	NA	NA
AF:Lubitz:10.1161/CIRCULATIONAHA.116.024143	2:46581453:C:G	0.069	TRUE	TRUE	2:46581643:C:T	0.069
AF:Lubitz:10.1161/CIRCULATIONAHA.116.024143	2:46548064:C:G	-0.0942	FALSE	NA	NA	NA
AF:Lubitz:10.1161/CIRCULATIONAHA.116.024143	10:43854771:G:C	-0.0752	FALSE	NA	NA	NA
AF:Lubitz:10.1161/CIRCULATIONAHA.116.024143	7:50962640:A:T	-0.099	FALSE	NA	NA	NA
AF:Lubitz:10.1161/CIRCULATIONAHA.116.024143	10:56401411:T:C	-0.1253	FALSE	NA	NA	NA
AF:Lubitz:10.1161/CIRCULATIONAHA.116.024143	10:53532468:T:C	0.0678	FALSE	NA	NA	NA
AF:Lubitz:10.1161/CIRCULATIONAHA.116.024143	10:82277297:G:C	-0.116	FALSE	NA	NA	NA
AF:Lubitz:10.1161/CIRCULATIONAHA.116.024143	10:103998671:A:T	-0.0707	FALSE	NA	NA	NA
AF:Lubitz:10.1161/CIRCULATIONAHA.116.024143	10:105644736:T:G	-0.1067	FALSE	NA	NA	NA
AF:Lubitz:10.1161/CIRCULATIONAHA.116.024143	15:25983661:T:G	0.1009	FALSE	NA	NA	NA
AF:Lubitz:10.1161/CIRCULATIONAHA.116.024143	14:100599519:T:C	0.0661	TRUE	TRUE	14:100608274:T:C	0.0661
AF:Lubitz:10.1161/CIRCULATIONAHA.116.024143	13:76374795:A:G	0.1571	TRUE	TRUE	13:76375317:G:A	0.1571
AF:Lubitz:10.1161/CIRCULATIONAHA.116.024143	13:66712732:G:A	-0.0693	FALSE	NA	NA	NA
AF:Lubitz:10.1161/CIRCULATIONAHA.116.024143	8:115698881:G:A	0.1619	FALSE	NA	NA	NA
AF:Lubitz:10.1161/CIRCULATIONAHA.116.024143	8:124635197:G:C	-0.1787	FALSE	NA	NA	NA
AF:Lubitz:10.1161/CIRCULATIONAHA.116.024143	4:122687491:G:C	-0.0695	TRUE	TRUE	4:122688744:G:A	-0.0695
AF:Lubitz:10.1161/CIRCULATIONAHA.116.024143	22:49919182:C:G	-0.101	FALSE	NA	NA	NA
AF:Lubitz:10.1161/CIRCULATIONAHA.116.024143	21:43776179:G:A	0.1449	FALSE	NA	NA	NA
AF:Lubitz:10.1161/CIRCULATIONAHA.116.024143	21:37395301:T:C	0.0871	FALSE	NA	NA	NA
AF:Lubitz:10.1161/CIRCULATIONAHA.116.024143	13:87001719:T:C	-0.1153	FALSE	NA	NA	NA
AF:Lubitz:10.1161/CIRCULATIONAHA.116.024143	10:130728264:G:A	0.1431	FALSE	NA	NA	NA
AF:Lubitz:10.1161/CIRCULATIONAHA.116.024143	8:109779789:C:T	-0.1298	FALSE	NA	NA	NA
AF:Lubitz:10.1161/CIRCULATIONAHA.116.024143	8:130384476:T:C	-0.0944	FALSE	NA	NA	NA
AF:Lubitz:10.1161/CIRCULATIONAHA.116.024143	4:29571133:C:T	-0.0906	TRUE	TRUE	4:29568848:G:T	-0.0906
AF:Lubitz:10.1161/CIRCULATIONAHA.116.024143	3:186004526:T:C	-0.0741	FALSE	NA	NA	NA
AF:Lubitz:10.1161/CIRCULATIONAHA.116.024143	2:127423075:G:A	0.1226	FALSE	NA	NA	NA
AF:Lubitz:10.1161/CIRCULATIONAHA.116.024143	11:39612309:C:T	-0.0807	TRUE	TRUE	11:39605263:A:G	-0.0807
AF:Lubitz:10.1161/CIRCULATIONAHA.116.024143	15:73370467:G:A	0.111	FALSE	NA	NA	NA
AF:Lubitz:10.1161/CIRCULATIONAHA.116.024143	6:138341562:A:C	-0.0971	FALSE	NA	NA	NA
AF:Lubitz:10.1161/CIRCULATIONAHA.116.024143	8:108299501:T:G	-0.0841	FALSE	NA	NA	NA
AF:Lubitz:10.1161/CIRCULATIONAHA.116.024143	4:184529029:T:G	0.1012	FALSE	NA	NA	NA
AF:Lubitz:10.1161/CIRCULATIONAHA.116.024143	7:39418734:C:T	-0.0985	FALSE	NA	NA	NA
AF:Lubitz:10.1161/CIRCULATIONAHA.116.024143	3:183197722:A:T	0.101	FALSE	NA	NA	NA
AF:Lubitz:10.1161/CIRCULATIONAHA.116.024143	8:143427682:G:A	0.0845	TRUE	TRUE	8:143419555:C:T	0.0845
AF:Lubitz:10.1161/CIRCULATIONAHA.116.024143	5:31228783:T:A	-0.078	FALSE	NA	NA	NA
AF:Lubitz:10.1161/CIRCULATIONAHA.116.024143	1:162887988:C:T	0.1034	FALSE	NA	NA	NA
AF:Lubitz:10.1161/CIRCULATIONAHA.116.024143	9:10751922:A:T	0.0743	TRUE	TRUE	9:10751997:G:T	0.0743
AF:Lubitz:10.1161/CIRCULATIONAHA.116.024143	3:106779118:A:G	0.0761	FALSE	NA	NA	NA
AF:Lubitz:10.1161/CIRCULATIONAHA.116.024143	2:107747840:T:A	-0.1296	FALSE	NA	NA	NA
AF:Lubitz:10.1161/CIRCULATIONAHA.116.024143	7:124238:C:T	0.1654	FALSE	NA	NA	NA
AF:Lubitz:10.1161/CIRCULATIONAHA.116.024143	12:24784139:G:A	-0.1485	FALSE	NA	NA	NA
AF:Lubitz:10.1161/CIRCULATIONAHA.116.024143	14:54387873:C:T	0.0664	FALSE	NA	NA	NA
AF:Lubitz:10.1161/CIRCULATIONAHA.116.024143	13:96018966:T:C	-0.0841	TRUE	TRUE	13:96018546:A:G	-0.0841
AF:Lubitz:10.1161/CIRCULATIONAHA.116.024143	4:83778378:A:T	-0.0723	FALSE	NA	NA	NA
AF:Lubitz:10.1161/CIRCULATIONAHA.116.024143	4:111856631:T:G	-0.0932	FALSE	NA	NA	NA
AF:Lubitz:10.1161/CIRCULATIONAHA.116.024143	10:24582586:T:C	0.101	FALSE	NA	NA	NA
AF:Lubitz:10.1161/CIRCULATIONAHA.116.024143	2:130659393:G:C	0.0971	FALSE	NA	NA	NA
AF:Lubitz:10.1161/CIRCULATIONAHA.116.024143	20:15144663:A:G	0.0869	FALSE	NA	NA	NA
AF:Lubitz:10.1161/CIRCULATIONAHA.116.024143	19:47321655:G:C	0.0971	TRUE	TRUE	19:47319536:G:C	0.0971
AF:Lubitz:10.1161/CIRCULATIONAHA.116.024143	4:111745599:A:G	-0.2757	FALSE	NA	NA	NA
AF:Lubitz:10.1161/CIRCULATIONAHA.116.024143	6:75452066:T:C	0.1083	FALSE	NA	NA	NA
AF:Lubitz:10.1161/CIRCULATIONAHA.116.024143	4:111732536:C:T	-0.1809	FALSE	NA	NA	NA
AF:Lubitz:10.1161/CIRCULATIONAHA.116.024143	3:38624343:A:G	-0.099	FALSE	NA	NA	NA
AF:Lubitz:10.1161/CIRCULATIONAHA.116.024143	4:111782436:T:A	0.114	FALSE	NA	NA	NA
AF:Lubitz:10.1161/CIRCULATIONAHA.116.024143	1:50582172:A:C	0.0742	FALSE	NA	NA	NA
AF:Lubitz:10.1161/CIRCULATIONAHA.116.024143	8:53978574:C:T	0.0679	FALSE	NA	NA	NA
AF:Lubitz:10.1161/CIRCULATIONAHA.116.024143	4:4308513:T:C	-0.0656	FALSE	NA	NA	NA
AF:Lubitz:10.1161/CIRCULATIONAHA.116.024143	17:12449192:A:G	-0.1463	FALSE	NA	NA	NA
AF:Lubitz:10.1161/CIRCULATIONAHA.116.024143	7:147313809:A:G	0.1004	FALSE	NA	NA	NA
AF:Lubitz:10.1161/CIRCULATIONAHA.116.024143	12:67089330:G:A	0.0962	FALSE	NA	NA	NA
AF:Lubitz:10.1161/CIRCULATIONAHA.116.024143	14:64664576:G:A	0.1826	FALSE	NA	NA	NA
AF:Lubitz:10.1161/CIRCULATIONAHA.116.024143	10:105340059:A:G	-0.0956	FALSE	NA	NA	NA
AF:Lubitz:10.1161/CIRCULATIONAHA.116.024143	1:9373597:A:T	0.073	TRUE	TRUE	1:9375586:C:T	0.073
AF:Lubitz:10.1161/CIRCULATIONAHA.116.024143	6:124809991:A:T	0.0956	TRUE	TRUE	6:124811874:G:A	0.0956
AF:Lubitz:10.1161/CIRCULATIONAHA.116.024143	1:169591164:T:C	-0.116	FALSE	NA	NA	NA
AF:Lubitz:10.1161/CIRCULATIONAHA.116.024143	5:38768482:A:G	0.1074	FALSE	NA	NA	NA
AF:Lubitz:10.1161/CIRCULATIONAHA.116.024143	2:198711900:C:A	-0.261	FALSE	NA	NA	NA
AF:Lubitz:10.1161/CIRCULATIONAHA.116.024143	4:111727163:C:G	-0.0955	FALSE	NA	NA	NA
AF:Lubitz:10.1161/CIRCULATIONAHA.116.024143	4:111734136:T:C	-0.1541	FALSE	NA	NA	NA
AF:Lubitz:10.1161/CIRCULATIONAHA.116.024143	17:64473021:A:G	-0.0681	FALSE	NA	NA	NA
AF:Lubitz:10.1161/CIRCULATIONAHA.116.024143	5:158679579:C:T	0.0697	FALSE	NA	NA	NA
AF:Lubitz:10.1161/CIRCULATIONAHA.116.024143	15:73650824:G:A	-0.1454	FALSE	NA	NA	NA
AF:Lubitz:10.1161/CIRCULATIONAHA.116.024143	2:169816936:G:C	0.0728	FALSE	NA	NA	NA
AF:Lubitz:10.1161/CIRCULATIONAHA.116.024143	7:116191301:C:A	0.1308	TRUE	TRUE	7:116186241:A:G	0.1308
AF:Lubitz:10.1161/CIRCULATIONAHA.116.024143	17:70018911:T:G	0.0893	FALSE	NA	NA	NA
AF:Lubitz:10.1161/CIRCULATIONAHA.116.024143	2:238260701:T:A	0.0745	FALSE	NA	NA	NA
AF:Lubitz:10.1161/CIRCULATIONAHA.116.024143	8:17893093:A:C	0.084	FALSE	NA	NA	NA
AF:Lubitz:10.1161/CIRCULATIONAHA.116.024143	3:148585981:C:G	-0.2015	FALSE	NA	NA	NA
AF:Lubitz:10.1161/CIRCULATIONAHA.116.024143	11:128769876:C:G	0.1622	FALSE	NA	NA	NA
AF:Lubitz:10.1161/CIRCULATIONAHA.116.024143	1:151551320:G:A	0.0791	FALSE	NA	NA	NA
AF:Lubitz:10.1161/CIRCULATIONAHA.116.024143	8:124525483:C:T	-0.141	FALSE	NA	NA	NA
AF:Lubitz:10.1161/CIRCULATIONAHA.116.024143	11:125497247:T:C	-0.1203	FALSE	NA	NA	NA
AF:Lubitz:10.1161/CIRCULATIONAHA.116.024143	22:18601415:A:G	-0.0745	FALSE	NA	NA	NA
AF:Lubitz:10.1161/CIRCULATIONAHA.116.024143	6:158193664:G:A	-0.1143	FALSE	NA	NA	NA
AF:Lubitz:10.1161/CIRCULATIONAHA.116.024143	4:79234587:G:C	0.0981	TRUE	TRUE	4:79233070:A:T	0.0981
AF:Lubitz:10.1161/CIRCULATIONAHA.116.024143	12:31115718:C:T	-0.0786	TRUE	TRUE	12:31119072:T:C	-0.0786
AF:Lubitz:10.1161/CIRCULATIONAHA.116.024143	5:142004308:T:C	0.0753	FALSE	NA	NA	NA
AF:Lubitz:10.1161/CIRCULATIONAHA.116.024143	5:113748571:C:T	0.0673	FALSE	NA	NA	NA
AF:Lubitz:10.1161/CIRCULATIONAHA.116.024143	11:6221249:A:G	0.1603	FALSE	NA	NA	NA
AF:Lubitz:10.1161/CIRCULATIONAHA.116.024143	15:100246718:C:T	-0.0802	FALSE	NA	NA	NA
AF:Lubitz:10.1161/CIRCULATIONAHA.116.024143	5:158220193:A:G	0.0721	FALSE	NA	NA	NA
AF:Lubitz:10.1161/CIRCULATIONAHA.116.024143	6:31685654:G:C	-0.0886	TRUE	TRUE	6:31717692:A:G	-0.0886
AF:Lubitz:10.1161/CIRCULATIONAHA.116.024143	11:132108484:C:T	-0.0697	FALSE	NA	NA	NA
AF:Lubitz:10.1161/CIRCULATIONAHA.116.024143	7:154800555:C:T	-0.0737	FALSE	NA	NA	NA
AF:Lubitz:10.1161/CIRCULATIONAHA.116.024143	5:15447939:C:T	-0.07	FALSE	NA	NA	NA
AF:Lubitz:10.1161/CIRCULATIONAHA.116.024143	9:137807917:T:C	-0.0789	FALSE	NA	NA	NA
AF:Lubitz:10.1161/CIRCULATIONAHA.116.024143	8:3919130:G:A	-0.1288	FALSE	NA	NA	NA
AF:Lubitz:10.1161/CIRCULATIONAHA.116.024143	8:19493786:T:C	0.0905	FALSE	NA	NA	NA
AF:Lubitz:10.1161/CIRCULATIONAHA.116.024143	5:11114390:G:A	-0.0727	FALSE	NA	NA	NA
AF:Lubitz:10.1161/CIRCULATIONAHA.116.024143	4:112007022:C:T	-0.0759	FALSE	NA	NA	NA
AF:Lubitz:10.1161/CIRCULATIONAHA.116.024143	2:201141002:G:C	-0.0781	FALSE	NA	NA	NA
AF:Lubitz:10.1161/CIRCULATIONAHA.116.024143	7:97445355:C:A	-0.0998	TRUE	TRUE	7:97449456:C:T	-0.0998
AF:Lubitz:10.1161/CIRCULATIONAHA.116.024143	5:107566842:C:T	0.0728	FALSE	NA	NA	NA
AF:Lubitz:10.1161/CIRCULATIONAHA.116.024143	6:157153670:G:A	0.0802	FALSE	NA	NA	NA
AF:Lubitz:10.1161/CIRCULATIONAHA.116.024143	6:142996618:C:G	-0.0797	FALSE	NA	NA	NA
AF:Lubitz:10.1161/CIRCULATIONAHA.116.024143	4:139284343:G:A	-0.1159	FALSE	NA	NA	NA
AF:Lubitz:10.1161/CIRCULATIONAHA.116.024143	21:45867411:G:A	0.098	FALSE	NA	NA	NA
AF:Lubitz:10.1161/CIRCULATIONAHA.116.024143	21:39966133:A:G	-0.0704	FALSE	NA	NA	NA
AF:Lubitz:10.1161/CIRCULATIONAHA.116.024143	21:36119111:T:G	-0.1269	FALSE	NA	NA	NA
AF:Lubitz:10.1161/CIRCULATIONAHA.116.024143	21:33325270:A:G	0.0751	FALSE	NA	NA	NA
AF:Lubitz:10.1161/CIRCULATIONAHA.116.024143	21:32487917:C:T	0.0679	FALSE	NA	NA	NA
AF:Lubitz:10.1161/CIRCULATIONAHA.116.024143	6:118569679:T:G	-0.0728	FALSE	NA	NA	NA
AF:Lubitz:10.1161/CIRCULATIONAHA.116.024143	21:24339568:C:T	0.067	FALSE	NA	NA	NA
AF:Lubitz:10.1161/CIRCULATIONAHA.116.024143	21:19040005:T:C	-0.1196	FALSE	NA	NA	NA
AF:Lubitz:10.1161/CIRCULATIONAHA.116.024143	6:122528771:C:T	-0.1048	FALSE	NA	NA	NA
AF:Lubitz:10.1161/CIRCULATIONAHA.116.024143	15:39531658:A:G	0.1452	FALSE	NA	NA	NA
AF:Lubitz:10.1161/CIRCULATIONAHA.116.024143	16:78717952:G:A	0.094	FALSE	NA	NA	NA
AF:Lubitz:10.1161/CIRCULATIONAHA.116.024143	7:111768945:G:T	0.0815	TRUE	TRUE	7:111769530:G:A	0.0815
AF:Lubitz:10.1161/CIRCULATIONAHA.116.024143	7:96013072:A:G	-0.0789	FALSE	NA	NA	NA
AF:Lubitz:10.1161/CIRCULATIONAHA.116.024143	2:65279414:A:G	-0.0996	FALSE	NA	NA	NA
AF:Lubitz:10.1161/CIRCULATIONAHA.116.024143	8:17338553:C:T	-0.1269	FALSE	NA	NA	NA
AF:Lubitz:10.1161/CIRCULATIONAHA.116.024143	2:499823:C:T	0.1066	FALSE	NA	NA	NA
AF:Lubitz:10.1161/CIRCULATIONAHA.116.024143	8:31221298:T:A	0.1649	FALSE	NA	NA	NA
AF:Lubitz:10.1161/CIRCULATIONAHA.116.024143	17:56431549:A:G	0.0718	FALSE	NA	NA	NA
AF:Lubitz:10.1161/CIRCULATIONAHA.116.024143	3:9084534:C:T	0.085	FALSE	NA	NA	NA
AF:Lubitz:10.1161/CIRCULATIONAHA.116.024143	8:138967755:G:C	0.0724	FALSE	NA	NA	NA
AF:Lubitz:10.1161/CIRCULATIONAHA.116.024143	4:107515773:A:G	-0.0726	FALSE	NA	NA	NA
AF:Lubitz:10.1161/CIRCULATIONAHA.116.024143	15:99633448:G:A	-0.0971	FALSE	NA	NA	NA
AF:Lubitz:10.1161/CIRCULATIONAHA.116.024143	4:111586468:A:G	-0.1529	TRUE	TRUE	4:111585737:G:T	-0.1529
AF:Lubitz:10.1161/CIRCULATIONAHA.116.024143	4:111563482:T:A	-0.2634	FALSE	NA	NA	NA
AF:Lubitz:10.1161/CIRCULATIONAHA.116.024143	17:55959944:A:G	-0.0735	FALSE	NA	NA	NA
AF:Lubitz:10.1161/CIRCULATIONAHA.116.024143	2:47287594:T:G	-0.0791	FALSE	NA	NA	NA
AF:Lubitz:10.1161/CIRCULATIONAHA.116.024143	5:132949899:A:G	-0.1059	FALSE	NA	NA	NA
AF:Lubitz:10.1161/CIRCULATIONAHA.116.024143	2:207948768:C:T	-0.0753	FALSE	NA	NA	NA
AF:Lubitz:10.1161/CIRCULATIONAHA.116.024143	17:47657824:A:C	0.0954	FALSE	NA	NA	NA
AF:Lubitz:10.1161/CIRCULATIONAHA.116.024143	9:107706188:C:T	-0.0831	FALSE	NA	NA	NA
AF:Lubitz:10.1161/CIRCULATIONAHA.116.024143	11:23197362:G:A	-0.0949	FALSE	NA	NA	NA
AF:Lubitz:10.1161/CIRCULATIONAHA.116.024143	10:12870334:C:T	-0.0705	FALSE	NA	NA	NA
AF:Lubitz:10.1161/CIRCULATIONAHA.116.024143	11:114994893:A:T	-0.078	FALSE	NA	NA	NA
AF:Lubitz:10.1161/CIRCULATIONAHA.116.024143	15:70209553:A:G	-0.0734	FALSE	NA	NA	NA
AF:Lubitz:10.1161/CIRCULATIONAHA.116.024143	21:28704127:T:C	0.1077	FALSE	NA	NA	NA
AF:Lubitz:10.1161/CIRCULATIONAHA.116.024143	3:186237034:T:C	-0.0856	FALSE	NA	NA	NA
AF:Lubitz:10.1161/CIRCULATIONAHA.116.024143	14:84211403:C:G	-0.0794	TRUE	TRUE	14:84211769:A:G	-0.0794
AF:Lubitz:10.1161/CIRCULATIONAHA.116.024143	2:175558804:G:A	-0.102	FALSE	NA	NA	NA
AF:Lubitz:10.1161/CIRCULATIONAHA.116.024143	2:191604422:G:A	-0.0695	FALSE	NA	NA	NA
AF:Lubitz:10.1161/CIRCULATIONAHA.116.024143	4:71267096:G:A	0.1222	FALSE	NA	NA	NA
AF:Lubitz:10.1161/CIRCULATIONAHA.116.024143	13:82183160:A:G	-0.0647	FALSE	NA	NA	NA
AF:Lubitz:10.1161/CIRCULATIONAHA.116.024143	17:14514490:T:A	-0.0681	TRUE	TRUE	17:14536760:A:G	-0.0681
AF:Lubitz:10.1161/CIRCULATIONAHA.116.024143	11:117241760:T:A	-0.0682	FALSE	NA	NA	NA
AF:Lubitz:10.1161/CIRCULATIONAHA.116.024143	17:74574826:C:T	-0.1542	FALSE	NA	NA	NA
AF:Lubitz:10.1161/CIRCULATIONAHA.116.024143	7:92300587:G:A	0.1205	FALSE	NA	NA	NA
AF:Lubitz:10.1161/CIRCULATIONAHA.116.024143	12:13867668:A:G	0.1334	FALSE	NA	NA	NA
AF:Lubitz:10.1161/CIRCULATIONAHA.116.024143	17:35469925:T:C	-0.1572	FALSE	NA	NA	NA
AF:Lubitz:10.1161/CIRCULATIONAHA.116.024143	11:2862244:G:A	0.1029	FALSE	NA	NA	NA
AF:Lubitz:10.1161/CIRCULATIONAHA.116.024143	5:33989518:C:T	-0.0807	FALSE	NA	NA	NA
AF:Lubitz:10.1161/CIRCULATIONAHA.116.024143	2:10566804:A:G	0.0737	FALSE	NA	NA	NA
AF:Lubitz:10.1161/CIRCULATIONAHA.116.024143	1:64098065:T:C	-0.0919	FALSE	NA	NA	NA
AF:Lubitz:10.1161/CIRCULATIONAHA.116.024143	11:67090571:C:T	-0.0781	FALSE	NA	NA	NA
AF:Lubitz:10.1161/CIRCULATIONAHA.116.024143	15:36039864:T:C	0.0689	FALSE	NA	NA	NA
AF:Lubitz:10.1161/CIRCULATIONAHA.116.024143	2:37444617:A:T	-0.1067	FALSE	NA	NA	NA
AF:Lubitz:10.1161/CIRCULATIONAHA.116.024143	2:37438764:A:G	-0.1473	FALSE	NA	NA	NA
AF:Lubitz:10.1161/CIRCULATIONAHA.116.024143	4:103687208:A:G	0.0658	TRUE	TRUE	4:103685471:G:A	0.0658
AF:Lubitz:10.1161/CIRCULATIONAHA.116.024143	8:3783289:T:C	-0.1721	FALSE	NA	NA	NA
AF:Lubitz:10.1161/CIRCULATIONAHA.116.024143	13:63436800:A:G	-0.0686	FALSE	NA	NA	NA
AF:Lubitz:10.1161/CIRCULATIONAHA.116.024143	2:177557020:A:G	0.1174	FALSE	NA	NA	NA
AF:Lubitz:10.1161/CIRCULATIONAHA.116.024143	7:116218086:C:T	-0.099	FALSE	NA	NA	NA
AF:Lubitz:10.1161/CIRCULATIONAHA.116.024143	20:40534202:G:A	-0.0766	FALSE	NA	NA	NA
AF:Lubitz:10.1161/CIRCULATIONAHA.116.024143	2:70451402:G:C	-0.0784	FALSE	NA	NA	NA
AF:Lubitz:10.1161/CIRCULATIONAHA.116.024143	11:16834510:G:A	-0.0908	FALSE	NA	NA	NA
AF:Lubitz:10.1161/CIRCULATIONAHA.116.024143	14:32981484:G:A	0.1037	FALSE	NA	NA	NA
AF:Lubitz:10.1161/CIRCULATIONAHA.116.024143	20:6572014:A:C	-0.1261	FALSE	NA	NA	NA
AF:Lubitz:10.1161/CIRCULATIONAHA.116.024143	11:11398347:G:A	-0.0802	FALSE	NA	NA	NA
AF:Lubitz:10.1161/CIRCULATIONAHA.116.024143	8:108702663:C:T	-0.0821	FALSE	NA	NA	NA
AF:Lubitz:10.1161/CIRCULATIONAHA.116.024143	16:73051620:C:T	0.2119	FALSE	NA	NA	NA
AF:Lubitz:10.1161/CIRCULATIONAHA.116.024143	5:108625324:C:A	-0.1756	FALSE	NA	NA	NA
AF:Lubitz:10.1161/CIRCULATIONAHA.116.024143	19:1384690:G:A	0.0761	TRUE	TRUE	19:1391235:G:A	0.0761
AF:Lubitz:10.1161/CIRCULATIONAHA.116.024143	22:24081705:C:T	0.1534	TRUE	TRUE	22:24078513:G:A	0.1534
AF:Lubitz:10.1161/CIRCULATIONAHA.116.024143	21:35239405:A:T	-0.0708	FALSE	NA	NA	NA
AF:Lubitz:10.1161/CIRCULATIONAHA.116.024143	4:41261500:T:C	0.0891	FALSE	NA	NA	NA
AF:Lubitz:10.1161/CIRCULATIONAHA.116.024143	9:33026572:T:C	-0.0773	FALSE	NA	NA	NA
AF:Lubitz:10.1161/CIRCULATIONAHA.116.024143	4:54914865:T:C	-0.1249	FALSE	NA	NA	NA
AF:Lubitz:10.1161/CIRCULATIONAHA.116.024143	5:137419989:C:T	0.1403	FALSE	NA	NA	NA
AF:Lubitz:10.1161/CIRCULATIONAHA.116.024143	1:193424164:T:C	0.0743	FALSE	NA	NA	NA
AF:Lubitz:10.1161/CIRCULATIONAHA.116.024143	2:198952637:C:T	-0.0846	FALSE	NA	NA	NA
AF:Lubitz:10.1161/CIRCULATIONAHA.116.024143	9:138698196:G:A	0.0753	FALSE	NA	NA	NA
AF:Lubitz:10.1161/CIRCULATIONAHA.116.024143	7:42319776:A:T	-0.0845	FALSE	NA	NA	NA
AF:Lubitz:10.1161/CIRCULATIONAHA.116.024143	17:38155798:G:A	0.1066	TRUE	TRUE	17:38154084:G:C	0.1066
AF:Lubitz:10.1161/CIRCULATIONAHA.116.024143	3:171076131:C:T	0.0705	FALSE	NA	NA	NA
AF:Lubitz:10.1161/CIRCULATIONAHA.116.024143	1:87633477:C:T	-0.0976	FALSE	NA	NA	NA
AF:Lubitz:10.1161/CIRCULATIONAHA.116.024143	12:57121936:G:C	-0.0861	FALSE	NA	NA	NA
AF:Lubitz:10.1161/CIRCULATIONAHA.116.024143	14:24935420:C:T	-0.0856	FALSE	NA	NA	NA
AF:Lubitz:10.1161/CIRCULATIONAHA.116.024143	9:27982137:A:G	-0.0712	FALSE	NA	NA	NA
AF:Lubitz:10.1161/CIRCULATIONAHA.116.024143	1:196316761:C:T	0.1071	TRUE	TRUE	1:196310128:C:T	0.1071
AF:Lubitz:10.1161/CIRCULATIONAHA.116.024143	1:218027794:T:C	-0.0755	FALSE	NA	NA	NA
AF:Lubitz:10.1161/CIRCULATIONAHA.116.024143	11:10657739:C:T	-0.0785	FALSE	NA	NA	NA
AF:Lubitz:10.1161/CIRCULATIONAHA.116.024143	7:116058859:A:G	-0.0963	FALSE	NA	NA	NA
AF:Lubitz:10.1161/CIRCULATIONAHA.116.024143	11:43188968:A:T	-0.1637	FALSE	NA	NA	NA
AF:Lubitz:10.1161/CIRCULATIONAHA.116.024143	4:181909685:G:A	-0.076	FALSE	NA	NA	NA
AF:Lubitz:10.1161/CIRCULATIONAHA.116.024143	2:127380918:C:T	0.1602	FALSE	NA	NA	NA
AF:Lubitz:10.1161/CIRCULATIONAHA.116.024143	14:56884825:A:T	0.1463	FALSE	NA	NA	NA
AF:Lubitz:10.1161/CIRCULATIONAHA.116.024143	14:95989942:C:G	0.0882	FALSE	NA	NA	NA
AF:Lubitz:10.1161/CIRCULATIONAHA.116.024143	3:56580015:A:G	0.2147	FALSE	NA	NA	NA
AF:Lubitz:10.1161/CIRCULATIONAHA.116.024143	12:67872464:C:T	0.1042	FALSE	NA	NA	NA
AF:Lubitz:10.1161/CIRCULATIONAHA.116.024143	10:112564839:A:T	0.1151	FALSE	NA	NA	NA
AF:Lubitz:10.1161/CIRCULATIONAHA.116.024143	8:82802669:T:A	0.0689	FALSE	NA	NA	NA
AF:Lubitz:10.1161/CIRCULATIONAHA.116.024143	7:21281641:C:T	-0.0727	FALSE	NA	NA	NA
AF:Lubitz:10.1161/CIRCULATIONAHA.116.024143	14:84500801:C:G	0.1936	FALSE	NA	NA	NA
AF:Lubitz:10.1161/CIRCULATIONAHA.116.024143	10:55851799:G:T	-0.0862	FALSE	NA	NA	NA
AF:Lubitz:10.1161/CIRCULATIONAHA.116.024143	2:142077308:T:C	0.0834	FALSE	NA	NA	NA
AF:Lubitz:10.1161/CIRCULATIONAHA.116.024143	7:116154015:T:G	-0.0961	FALSE	NA	NA	NA
AF:Lubitz:10.1161/CIRCULATIONAHA.116.024143	3:137461111:A:G	-0.0764	FALSE	NA	NA	NA
AF:Lubitz:10.1161/CIRCULATIONAHA.116.024143	4:111894848:T:G	-0.1722	FALSE	NA	NA	NA
AF:Lubitz:10.1161/CIRCULATIONAHA.116.024143	4:37926978:C:T	0.1064	FALSE	NA	NA	NA
AF:Lubitz:10.1161/CIRCULATIONAHA.116.024143	8:16816092:C:T	0.1584	FALSE	NA	NA	NA
AF:Lubitz:10.1161/CIRCULATIONAHA.116.024143	5:124605472:C:T	0.1419	FALSE	NA	NA	NA
AF:Lubitz:10.1161/CIRCULATIONAHA.116.024143	16:1904506:G:A	0.1399	FALSE	NA	NA	NA
AF:Lubitz:10.1161/CIRCULATIONAHA.116.024143	11:35972672:G:A	0.1422	TRUE	TRUE	11:35985208:C:T	0.1422
AF:Lubitz:10.1161/CIRCULATIONAHA.116.024143	1:11852516:C:T	0.2051	FALSE	NA	NA	NA
AF:Lubitz:10.1161/CIRCULATIONAHA.116.024143	18:4631497:G:A	-0.0771	FALSE	NA	NA	NA
AF:Lubitz:10.1161/CIRCULATIONAHA.116.024143	2:5634436:T:C	0.1009	FALSE	NA	NA	NA
AF:Lubitz:10.1161/CIRCULATIONAHA.116.024143	3:132672981:T:C	-0.0685	FALSE	NA	NA	NA
AF:Lubitz:10.1161/CIRCULATIONAHA.116.024143	3:173179298:C:T	0.089	FALSE	NA	NA	NA
AF:Lubitz:10.1161/CIRCULATIONAHA.116.024143	19:31050122:T:C	0.1674	FALSE	NA	NA	NA
AF:Lubitz:10.1161/CIRCULATIONAHA.116.024143	8:124020903:C:T	-0.1257	FALSE	NA	NA	NA
AF:Lubitz:10.1161/CIRCULATIONAHA.116.024143	3:16670272:C:T	-0.0868	FALSE	NA	NA	NA
AF:Lubitz:10.1161/CIRCULATIONAHA.116.024143	2:124482626:C:T	-0.0893	FALSE	NA	NA	NA
AF:Lubitz:10.1161/CIRCULATIONAHA.116.024143	21:40448889:G:A	0.1094	FALSE	NA	NA	NA
AF:Lubitz:10.1161/CIRCULATIONAHA.116.024143	3:184513018:T:C	0.1696	FALSE	NA	NA	NA
AF:Lubitz:10.1161/CIRCULATIONAHA.116.024143	14:70557927:T:G	0.0974	FALSE	NA	NA	NA
AF:Lubitz:10.1161/CIRCULATIONAHA.116.024143	7:26605282:C:T	-0.1328	FALSE	NA	NA	NA
AF:Lubitz:10.1161/CIRCULATIONAHA.116.024143	7:14368444:T:A	0.0916	FALSE	NA	NA	NA
AF:Lubitz:10.1161/CIRCULATIONAHA.116.024143	3:158285175:T:C	0.0828	FALSE	NA	NA	NA
AF:Lubitz:10.1161/CIRCULATIONAHA.116.024143	10:3230337:C:T	0.1403	FALSE	NA	NA	NA
AF:Lubitz:10.1161/CIRCULATIONAHA.116.024143	1:67934430:G:A	0.1109	TRUE	TRUE	1:67933179:G:A	0.1109
AF:Lubitz:10.1161/CIRCULATIONAHA.116.024143	1:65010606:T:G	0.1671	FALSE	NA	NA	NA
AF:Lubitz:10.1161/CIRCULATIONAHA.116.024143	8:20185559:C:T	-0.087	FALSE	NA	NA	NA
AF:Lubitz:10.1161/CIRCULATIONAHA.116.024143	5:92989489:A:C	0.0988	FALSE	NA	NA	NA
AF:Lubitz:10.1161/CIRCULATIONAHA.116.024143	13:23329181:G:A	-0.1475	FALSE	NA	NA	NA
AF:Lubitz:10.1161/CIRCULATIONAHA.116.024143	2:179595117:C:G	0.0885	FALSE	NA	NA	NA
AF:Lubitz:10.1161/CIRCULATIONAHA.116.024143	3:65729827:T:C	-0.1234	FALSE	NA	NA	NA
AF:Lubitz:10.1161/CIRCULATIONAHA.116.024143	5:165716407:A:G	-0.0696	FALSE	NA	NA	NA
AF:Lubitz:10.1161/CIRCULATIONAHA.116.024143	3:62133492:G:A	0.1317	FALSE	NA	NA	NA
AF:Lubitz:10.1161/CIRCULATIONAHA.116.024143	5:161320751:C:G	0.1432	FALSE	NA	NA	NA
AF:Lubitz:10.1161/CIRCULATIONAHA.116.024143	13:60917626:C:T	-0.189	FALSE	NA	NA	NA
AF:Lubitz:10.1161/CIRCULATIONAHA.116.024143	4:130128403:C:T	0.1476	FALSE	NA	NA	NA
AF:Lubitz:10.1161/CIRCULATIONAHA.116.024143	4:38079714:T:A	0.1268	FALSE	NA	NA	NA
AF:Lubitz:10.1161/CIRCULATIONAHA.116.024143	15:78691740:G:A	0.2226	FALSE	NA	NA	NA
AF:Lubitz:10.1161/CIRCULATIONAHA.116.024143	11:18218678:G:A	0.1589	FALSE	NA	NA	NA
AF:Lubitz:10.1161/CIRCULATIONAHA.116.024143	10:75683793:G:A	-0.098	FALSE	NA	NA	NA
AF:Lubitz:10.1161/CIRCULATIONAHA.116.024143	5:174999105:C:G	-0.1635	FALSE	NA	NA	NA
AF:Lubitz:10.1161/CIRCULATIONAHA.116.024143	6:25520094:G:A	-0.1106	FALSE	NA	NA	NA
AF:Lubitz:10.1161/CIRCULATIONAHA.116.024143	2:179815641:A:G	0.1207	FALSE	NA	NA	NA
AF:Lubitz:10.1161/CIRCULATIONAHA.116.024143	2:207992155:G:A	0.0705	FALSE	NA	NA	NA
AF:Lubitz:10.1161/CIRCULATIONAHA.116.024143	10:80045112:G:C	-0.0923	FALSE	NA	NA	NA
AF:Lubitz:10.1161/CIRCULATIONAHA.116.024143	18:53352082:T:G	-0.0989	TRUE	TRUE	18:53374913:C:G	-0.0989
AF:Lubitz:10.1161/CIRCULATIONAHA.116.024143	12:64971147:G:A	-0.0742	FALSE	NA	NA	NA
AF:Lubitz:10.1161/CIRCULATIONAHA.116.024143	6:67068252:T:A	-0.1038	FALSE	NA	NA	NA
AF:Lubitz:10.1161/CIRCULATIONAHA.116.024143	1:20030836:G:A	0.0887	FALSE	NA	NA	NA
AF:Lubitz:10.1161/CIRCULATIONAHA.116.024143	11:26516328:A:T	-0.087	FALSE	NA	NA	NA
AF:Lubitz:10.1161/CIRCULATIONAHA.116.024143	1:107031734:C:T	-0.1636	FALSE	NA	NA	NA
AF:Lubitz:10.1161/CIRCULATIONAHA.116.024143	7:22004469:G:A	0.1328	FALSE	NA	NA	NA
AF:Lubitz:10.1161/CIRCULATIONAHA.116.024143	18:69277758:T:A	0.073	FALSE	NA	NA	NA
AF:Lubitz:10.1161/CIRCULATIONAHA.116.024143	9:109675354:G:A	0.1044	FALSE	NA	NA	NA
AF:Lubitz:10.1161/CIRCULATIONAHA.116.024143	12:114556438:C:T	-0.0781	FALSE	NA	NA	NA
AF:Lubitz:10.1161/CIRCULATIONAHA.116.024143	13:27665405:C:T	0.0928	FALSE	NA	NA	NA
AF:Lubitz:10.1161/CIRCULATIONAHA.116.024143	1:197968019:T:C	-0.0686	FALSE	NA	NA	NA
AF:Lubitz:10.1161/CIRCULATIONAHA.116.024143	9:100931113:C:T	0.0672	FALSE	NA	NA	NA
AF:Lubitz:10.1161/CIRCULATIONAHA.116.024143	16:65897322:T:C	-0.0966	FALSE	NA	NA	NA
AF:Lubitz:10.1161/CIRCULATIONAHA.116.024143	6:43711981:T:C	-0.0935	FALSE	NA	NA	NA
AF:Lubitz:10.1161/CIRCULATIONAHA.116.024143	15:60591309:G:A	-0.1015	FALSE	NA	NA	NA
AF:Lubitz:10.1161/CIRCULATIONAHA.116.024143	8:106209829:T:A	0.1023	FALSE	NA	NA	NA
AF:Lubitz:10.1161/CIRCULATIONAHA.116.024143	2:190404135:C:T	-0.1418	FALSE	NA	NA	NA
AF:Lubitz:10.1161/CIRCULATIONAHA.116.024143	4:81289578:G:A	0.0784	FALSE	NA	NA	NA
AF:Lubitz:10.1161/CIRCULATIONAHA.116.024143	12:32972940:C:T	0.0954	FALSE	NA	NA	NA
AF:Lubitz:10.1161/CIRCULATIONAHA.116.024143	3:177742058:T:C	-0.1592	FALSE	NA	NA	NA
AF:Lubitz:10.1161/CIRCULATIONAHA.116.024143	6:122708686:G:A	-0.0885	FALSE	NA	NA	NA
AF:Lubitz:10.1161/CIRCULATIONAHA.116.024143	8:57841260:T:C	0.0897	FALSE	NA	NA	NA
AF:Lubitz:10.1161/CIRCULATIONAHA.116.024143	16:51775240:A:T	0.086	FALSE	NA	NA	NA
AF:Lubitz:10.1161/CIRCULATIONAHA.116.024143	1:195866450:T:G	-0.0978	FALSE	NA	NA	NA
AF:Lubitz:10.1161/CIRCULATIONAHA.116.024143	22:39660061:C:A	0.2537	TRUE	FALSE	22:39665314:T:C	-0.2537
AF:Lubitz:10.1161/CIRCULATIONAHA.116.024143	2:142798939:C:T	0.1387	FALSE	NA	NA	NA
AF:Lubitz:10.1161/CIRCULATIONAHA.116.024143	8:31197124:G:T	0.0777	FALSE	NA	NA	NA
AF:Lubitz:10.1161/CIRCULATIONAHA.116.024143	22:32267042:A:G	-0.077	FALSE	NA	NA	NA
AF:Lubitz:10.1161/CIRCULATIONAHA.116.024143	2:57218797:G:T	0.0692	FALSE	NA	NA	NA
AF:Lubitz:10.1161/CIRCULATIONAHA.116.024143	5:11638501:A:G	0.1169	FALSE	NA	NA	NA
AF:Lubitz:10.1161/CIRCULATIONAHA.116.024143	2:177598083:A:G	0.0741	FALSE	NA	NA	NA
AF:Lubitz:10.1161/CIRCULATIONAHA.116.024143	18:25528530:T:C	-0.0965	FALSE	NA	NA	NA
AF:Lubitz:10.1161/CIRCULATIONAHA.116.024143	13:80618435:A:G	-0.0723	FALSE	NA	NA	NA
AF:Lubitz:10.1161/CIRCULATIONAHA.116.024143	8:110115372:C:T	0.2294	FALSE	NA	NA	NA
AF:Lubitz:10.1161/CIRCULATIONAHA.116.024143	2:221397008:T:C	-0.0851	TRUE	FALSE	2:221395766:G:A	0.0851
AF:Lubitz:10.1161/CIRCULATIONAHA.116.024143	22:28072042:C:T	0.0853	FALSE	NA	NA	NA
AF:Lubitz:10.1161/CIRCULATIONAHA.116.024143	13:92962685:C:A	-0.0833	FALSE	NA	NA	NA
AF:Lubitz:10.1161/CIRCULATIONAHA.116.024143	13:75624993:T:C	0.1514	FALSE	NA	NA	NA
AF:Lubitz:10.1161/CIRCULATIONAHA.116.024143	9:78810117:A:T	0.0845	FALSE	NA	NA	NA
AF:Lubitz:10.1161/CIRCULATIONAHA.116.024143	8:110581794:A:G	0.207	FALSE	NA	NA	NA
AF:Lubitz:10.1161/CIRCULATIONAHA.116.024143	8:3225852:T:C	0.0849	FALSE	NA	NA	NA
AF:Lubitz:10.1161/CIRCULATIONAHA.116.024143	8:141729463:C:T	-0.0764	FALSE	NA	NA	NA
AF:Lubitz:10.1161/CIRCULATIONAHA.116.024143	6:122452329:T:C	-0.0929	FALSE	NA	NA	NA
AF:Lubitz:10.1161/CIRCULATIONAHA.116.024143	2:564079:G:T	0.0754	FALSE	NA	NA	NA
AF:Lubitz:10.1161/CIRCULATIONAHA.116.024143	5:153970243:G:A	0.0684	FALSE	NA	NA	NA
AF:Lubitz:10.1161/CIRCULATIONAHA.116.024143	5:137359757:T:G	0.1183	FALSE	NA	NA	NA
AF:Lubitz:10.1161/CIRCULATIONAHA.116.024143	4:147993702:A:G	-0.1252	TRUE	TRUE	4:147993277:G:C	-0.1252
AF:Lubitz:10.1161/CIRCULATIONAHA.116.024143	4:16035795:A:C	-0.0874	FALSE	NA	NA	NA
AF:Lubitz:10.1161/CIRCULATIONAHA.116.024143	4:138229547:C:T	-0.079	FALSE	NA	NA	NA
AF:Lubitz:10.1161/CIRCULATIONAHA.116.024143	4:111662573:G:T	-0.1948	FALSE	NA	NA	NA
AF:Lubitz:10.1161/CIRCULATIONAHA.116.024143	4:92187079:A:G	-0.1497	FALSE	NA	NA	NA
AF:Lubitz:10.1161/CIRCULATIONAHA.116.024143	4:84924934:G:A	0.1177	FALSE	NA	NA	NA
AF:Lubitz:10.1161/CIRCULATIONAHA.116.024143	4:1078124:G:A	0.0707	TRUE	TRUE	4:1052009:A:G	0.0707
AF:Lubitz:10.1161/CIRCULATIONAHA.116.024143	4:36327093:G:A	0.0771	FALSE	NA	NA	NA
AF:Lubitz:10.1161/CIRCULATIONAHA.116.024143	2:190387487:C:T	-0.0744	FALSE	NA	NA	NA
AF:Lubitz:10.1161/CIRCULATIONAHA.116.024143	2:198077877:A:G	0.0773	FALSE	NA	NA	NA
AF:Lubitz:10.1161/CIRCULATIONAHA.116.024143	2:199169278:G:C	0.098	FALSE	NA	NA	NA
AF:Lubitz:10.1161/CIRCULATIONAHA.116.024143	18:57323149:C:A	-0.0782	FALSE	NA	NA	NA
AF:Lubitz:10.1161/CIRCULATIONAHA.116.024143	18:5877390:G:C	0.0789	FALSE	NA	NA	NA
AF:Lubitz:10.1161/CIRCULATIONAHA.116.024143	17:47944836:G:A	-0.0681	FALSE	NA	NA	NA
AF:Lubitz:10.1161/CIRCULATIONAHA.116.024143	16:5669598:G:T	-0.1477	FALSE	NA	NA	NA
AF:Lubitz:10.1161/CIRCULATIONAHA.116.024143	16:57548744:T:C	-0.0714	TRUE	TRUE	16:57562220:T:C	-0.0714
AF:Lubitz:10.1161/CIRCULATIONAHA.116.024143	15:54455757:T:C	0.0763	FALSE	NA	NA	NA
AF:Lubitz:10.1161/CIRCULATIONAHA.116.024143	11:128126473:C:G	0.1956	FALSE	NA	NA	NA
AF:Lubitz:10.1161/CIRCULATIONAHA.116.024143	11:80644946:T:G	0.1618	FALSE	NA	NA	NA
AF:Lubitz:10.1161/CIRCULATIONAHA.116.024143	1:170569689:G:A	0.1304	FALSE	NA	NA	NA
AF:Lubitz:10.1161/CIRCULATIONAHA.116.024143	1:227191011:A:G	-0.1016	TRUE	TRUE	1:227171210:G:A	-0.1016
AF:Lubitz:10.1161/CIRCULATIONAHA.116.024143	1:211603026:C:A	-0.1019	FALSE	NA	NA	NA
AF:Lubitz:10.1161/CIRCULATIONAHA.116.024143	7:11572869:A:G	0.0817	FALSE	NA	NA	NA
AF:Lubitz:10.1161/CIRCULATIONAHA.116.024143	7:71867165:G:A	0.1266	FALSE	NA	NA	NA
AF:Lubitz:10.1161/CIRCULATIONAHA.116.024143	2:165558252:T:C	0.0809	FALSE	NA	NA	NA
AF:Lubitz:10.1161/CIRCULATIONAHA.116.024143	8:93643870:C:T	-0.0688	FALSE	NA	NA	NA
AF:Lubitz:10.1161/CIRCULATIONAHA.116.024143	4:75515054:A:G	0.1619	FALSE	NA	NA	NA
AF:Lubitz:10.1161/CIRCULATIONAHA.116.024143	4:181525745:T:C	-0.1027	TRUE	TRUE	4:181525582:A:G	-0.1027
AF:Lubitz:10.1161/CIRCULATIONAHA.116.024143	19:56323209:T:C	-0.0796	FALSE	NA	NA	NA
AF:Lubitz:10.1161/CIRCULATIONAHA.116.024143	12:27035810:G:C	-0.1095	FALSE	NA	NA	NA
AF:Lubitz:10.1161/CIRCULATIONAHA.116.024143	1:177279412:G:A	0.0654	FALSE	NA	NA	NA
AF:Lubitz:10.1161/CIRCULATIONAHA.116.024143	8:64894655:G:A	-0.1322	TRUE	TRUE	8:64891694:A:G	-0.1322
AF:Lubitz:10.1161/CIRCULATIONAHA.116.024143	7:150594014:C:T	0.0872	TRUE	TRUE	7:150593418:C:T	0.0872
AF:Lubitz:10.1161/CIRCULATIONAHA.116.024143	6:118441681:C:T	-0.1809	FALSE	NA	NA	NA
AF:Lubitz:10.1161/CIRCULATIONAHA.116.024143	5:65942372:A:G	0.0835	FALSE	NA	NA	NA
AF:Lubitz:10.1161/CIRCULATIONAHA.116.024143	4:165798986:A:G	-0.0698	FALSE	NA	NA	NA
AF:Lubitz:10.1161/CIRCULATIONAHA.116.024143	3:178467852:A:G	0.0762	FALSE	NA	NA	NA
AF:Lubitz:10.1161/CIRCULATIONAHA.116.024143	18:76534379:A:G	0.0739	TRUE	TRUE	18:76534496:T:C	0.0739
AF:Lubitz:10.1161/CIRCULATIONAHA.116.024143	17:1054071:T:C	0.0951	FALSE	NA	NA	NA
AF:Lubitz:10.1161/CIRCULATIONAHA.116.024143	12:4086785:A:C	0.122	FALSE	NA	NA	NA
AF:Lubitz:10.1161/CIRCULATIONAHA.116.024143	10:105324774:C:T	0.1441	FALSE	NA	NA	NA
AF:Lubitz:10.1161/CIRCULATIONAHA.116.024143	1:120303055:C:T	0.1442	FALSE	NA	NA	NA
AF:Lubitz:10.1161/CIRCULATIONAHA.116.024143	16:73068515:T:C	-0.1356	FALSE	NA	NA	NA
AF:Lubitz:10.1161/CIRCULATIONAHA.116.024143	12:69936101:G:A	-0.0967	FALSE	NA	NA	NA
AF:Lubitz:10.1161/CIRCULATIONAHA.116.024143	9:114850255:A:C	0.1002	TRUE	TRUE	9:114849482:C:T	0.1002
AF:Lubitz:10.1161/CIRCULATIONAHA.116.024143	16:79068707:C:T	0.1572	TRUE	TRUE	16:79074704:G:C	0.1572
AF:Lubitz:10.1161/CIRCULATIONAHA.116.024143	11:84308799:A:G	-0.0989	TRUE	TRUE	11:84306591:A:G	-0.0989
AF:Lubitz:10.1161/CIRCULATIONAHA.116.024143	11:11563879:C:T	0.2263	FALSE	NA	NA	NA
AF:Lubitz:10.1161/CIRCULATIONAHA.116.024143	11:21448255:G:A	0.1276	FALSE	NA	NA	NA
AF:Lubitz:10.1161/CIRCULATIONAHA.116.024143	1:154834183:G:A	0.1212	FALSE	NA	NA	NA
AF:Lubitz:10.1161/CIRCULATIONAHA.116.024143	22:45743242:G:A	-0.0697	FALSE	NA	NA	NA
AF:Lubitz:10.1161/CIRCULATIONAHA.116.024143	16:53842908:G:A	0.0698	FALSE	NA	NA	NA
AF:Lubitz:10.1161/CIRCULATIONAHA.116.024143	1:230188748:G:A	0.1139	TRUE	TRUE	1:230186648:A:T	0.1139
AF:Lubitz:10.1161/CIRCULATIONAHA.116.024143	1:74252659:A:C	0.0737	FALSE	NA	NA	NA
AF:Lubitz:10.1161/CIRCULATIONAHA.116.024143	1:205458264:C:A	-0.1674	FALSE	NA	NA	NA
AF:Lubitz:10.1161/CIRCULATIONAHA.116.024143	6:3582177:T:C	0.0826	FALSE	NA	NA	NA
AF:Lubitz:10.1161/CIRCULATIONAHA.116.024143	1:162162334:T:C	-0.0735	FALSE	NA	NA	NA
AF:Lubitz:10.1161/CIRCULATIONAHA.116.024143	1:14105298:G:A	-0.0715	FALSE	NA	NA	NA
AF:Lubitz:10.1161/CIRCULATIONAHA.116.024143	1:84172192:A:G	-0.1031	FALSE	NA	NA	NA
AF:Lubitz:10.1161/CIRCULATIONAHA.116.024143	7:101381523:A:G	0.0743	FALSE	NA	NA	NA
AF:Lubitz:10.1161/CIRCULATIONAHA.116.024143	5:119399177:A:G	0.1055	FALSE	NA	NA	NA
AF:Lubitz:10.1161/CIRCULATIONAHA.116.024143	5:13989208:C:G	0.0735	FALSE	NA	NA	NA
AF:Lubitz:10.1161/CIRCULATIONAHA.116.024143	2:43541386:G:A	-0.0713	FALSE	NA	NA	NA
AF:Lubitz:10.1161/CIRCULATIONAHA.116.024143	17:62161933:A:G	0.1686	FALSE	NA	NA	NA
AF:Lubitz:10.1161/CIRCULATIONAHA.116.024143	15:98615560:C:T	0.164	FALSE	NA	NA	NA
AF:Lubitz:10.1161/CIRCULATIONAHA.116.024143	14:28338474:G:T	-0.0881	TRUE	TRUE	14:28311262:T:C	-0.0881
AF:Lubitz:10.1161/CIRCULATIONAHA.116.024143	14:70609793:G:A	0.1322	FALSE	NA	NA	NA
AF:Lubitz:10.1161/CIRCULATIONAHA.116.024143	13:22319948:T:C	-0.0805	TRUE	FALSE	13:22320556:A:T	0.0805
AF:Lubitz:10.1161/CIRCULATIONAHA.116.024143	8:141992778:T:C	-0.0805	FALSE	NA	NA	NA
AF:Lubitz:10.1161/CIRCULATIONAHA.116.024143	5:80391253:A:G	0.0938	FALSE	NA	NA	NA
AF:Lubitz:10.1161/CIRCULATIONAHA.116.024143	5:14568126:G:A	0.1536	FALSE	NA	NA	NA
AF:Lubitz:10.1161/CIRCULATIONAHA.116.024143	4:5271326:G:C	0.1488	FALSE	NA	NA	NA
AF:Lubitz:10.1161/CIRCULATIONAHA.116.024143	4:148763687:C:T	-0.1091	FALSE	NA	NA	NA
AF:Lubitz:10.1161/CIRCULATIONAHA.116.024143	3:134440232:C:G	0.0857	FALSE	NA	NA	NA
AF:Lubitz:10.1161/CIRCULATIONAHA.116.024143	20:17915546:G:A	-0.0743	FALSE	NA	NA	NA
AF:Lubitz:10.1161/CIRCULATIONAHA.116.024143	17:32248813:G:C	0.1479	FALSE	NA	NA	NA
AF:Lubitz:10.1161/CIRCULATIONAHA.116.024143	14:83886260:A:T	-0.0863	FALSE	NA	NA	NA
AF:Lubitz:10.1161/CIRCULATIONAHA.116.024143	12:40952895:G:A	0.0931	FALSE	NA	NA	NA
AF:Lubitz:10.1161/CIRCULATIONAHA.116.024143	10:35150975:A:G	0.122	FALSE	NA	NA	NA
AF:Lubitz:10.1161/CIRCULATIONAHA.116.024143	14:64680848:A:G	-0.1265	FALSE	NA	NA	NA
AF:Lubitz:10.1161/CIRCULATIONAHA.116.024143	9:92498089:C:T	0.105	FALSE	NA	NA	NA
AF:Lubitz:10.1161/CIRCULATIONAHA.116.024143	10:12488714:T:G	0.1069	FALSE	NA	NA	NA
AF:Lubitz:10.1161/CIRCULATIONAHA.116.024143	10:10499796:T:G	0.0957	FALSE	NA	NA	NA
AF:Lubitz:10.1161/CIRCULATIONAHA.116.024143	12:104290997:G:A	-0.1136	FALSE	NA	NA	NA
AF:Lubitz:10.1161/CIRCULATIONAHA.116.024143	4:70934473:T:G	-0.1193	FALSE	NA	NA	NA
AF:Lubitz:10.1161/CIRCULATIONAHA.116.024143	10:63861600:C:T	0.0871	FALSE	NA	NA	NA
AF:Lubitz:10.1161/CIRCULATIONAHA.116.024143	11:114337188:C:T	0.0766	FALSE	NA	NA	NA
AF:Lubitz:10.1161/CIRCULATIONAHA.116.024143	8:17292466:T:G	0.1269	FALSE	NA	NA	NA
AF:Lubitz:10.1161/CIRCULATIONAHA.116.024143	10:123334930:G:A	-0.072	FALSE	NA	NA	NA
AF:Lubitz:10.1161/CIRCULATIONAHA.116.024143	10:116828824:T:G	-0.0784	FALSE	NA	NA	NA
AF:Lubitz:10.1161/CIRCULATIONAHA.116.024143	4:63248138:A:G	-0.0681	TRUE	TRUE	4:63250043:C:T	-0.0681
AF:Lubitz:10.1161/CIRCULATIONAHA.116.024143	12:114804580:A:C	0.0886	FALSE	NA	NA	NA
AF:Lubitz:10.1161/CIRCULATIONAHA.116.024143	2:19369285:A:T	0.0805	FALSE	NA	NA	NA
AF:Lubitz:10.1161/CIRCULATIONAHA.116.024143	19:5146582:A:G	0.0861	TRUE	TRUE	19:5147735:T:C	0.0861
AF:Lubitz:10.1161/CIRCULATIONAHA.116.024143	13:37070420:A:G	0.0968	FALSE	NA	NA	NA
AF:Lubitz:10.1161/CIRCULATIONAHA.116.024143	2:101576199:G:A	-0.0658	FALSE	NA	NA	NA
AF:Lubitz:10.1161/CIRCULATIONAHA.116.024143	5:166392055:C:T	0.0741	FALSE	NA	NA	NA
AF:Lubitz:10.1161/CIRCULATIONAHA.116.024143	9:137520289:C:A	0.1365	FALSE	NA	NA	NA
AF:Lubitz:10.1161/CIRCULATIONAHA.116.024143	11:128478885:C:A	0.1638	FALSE	NA	NA	NA
AF:Lubitz:10.1161/CIRCULATIONAHA.116.024143	19:15594019:C:T	0.1197	TRUE	TRUE	19:15593832:G:A	0.1197
AF:Lubitz:10.1161/CIRCULATIONAHA.116.024143	1:38559352:A:G	-0.1202	FALSE	NA	NA	NA
AF:Lubitz:10.1161/CIRCULATIONAHA.116.024143	18:28750750:A:G	-0.1278	FALSE	NA	NA	NA
AF:Lubitz:10.1161/CIRCULATIONAHA.116.024143	12:115673929:C:G	-0.0839	FALSE	NA	NA	NA
AF:Lubitz:10.1161/CIRCULATIONAHA.116.024143	12:115094260:A:G	0.0704	FALSE	NA	NA	NA
AF:Lubitz:10.1161/CIRCULATIONAHA.116.024143	12:19142169:C:T	0.0825	FALSE	NA	NA	NA
AF:Lubitz:10.1161/CIRCULATIONAHA.116.024143	12:18040964:A:C	0.0809	FALSE	NA	NA	NA
AF:Lubitz:10.1161/CIRCULATIONAHA.116.024143	11:45643843:C:T	0.1351	FALSE	NA	NA	NA
AF:Lubitz:10.1161/CIRCULATIONAHA.116.024143	10:54884423:C:G	-0.0975	TRUE	TRUE	10:54884225:G:A	-0.0975
AF:Lubitz:10.1161/CIRCULATIONAHA.116.024143	10:80690667:G:C	0.2983	FALSE	NA	NA	NA
AF:Lubitz:10.1161/CIRCULATIONAHA.116.024143	9:130932776:C:T	-0.0764	TRUE	TRUE	9:130931586:C:A	-0.0764
AF:Lubitz:10.1161/CIRCULATIONAHA.116.024143	9:127168391:T:A	-0.0965	FALSE	NA	NA	NA
AF:Lubitz:10.1161/CIRCULATIONAHA.116.024143	6:32373185:T:C	-0.1627	TRUE	TRUE	6:32373232:G:T	-0.1627
AF:Lubitz:10.1161/CIRCULATIONAHA.116.024143	1:13885203:C:T	-0.0675	FALSE	NA	NA	NA
AF:Lubitz:10.1161/CIRCULATIONAHA.116.024143	1:170346164:C:T	0.1136	FALSE	NA	NA	NA
AF:Lubitz:10.1161/CIRCULATIONAHA.116.024143	11:124318678:C:G	0.1219	FALSE	NA	NA	NA
AF:Lubitz:10.1161/CIRCULATIONAHA.116.024143	12:50901882:T:C	0.0723	FALSE	NA	NA	NA
AF:Lubitz:10.1161/CIRCULATIONAHA.116.024143	1:77002699:C:A	-0.0863	FALSE	NA	NA	NA
AF:Lubitz:10.1161/CIRCULATIONAHA.116.024143	1:212298577:C:G	-0.0756	FALSE	NA	NA	NA
AF:Lubitz:10.1161/CIRCULATIONAHA.116.024143	12:78839926:T:C	0.0755	FALSE	NA	NA	NA
AF:Lubitz:10.1161/CIRCULATIONAHA.116.024143	19:54631097:G:A	0.0821	FALSE	NA	NA	NA
AF:Lubitz:10.1161/CIRCULATIONAHA.116.024143	12:4942953:T:G	-0.0837	FALSE	NA	NA	NA
AF:Lubitz:10.1161/CIRCULATIONAHA.116.024143	11:7721870:G:A	0.1703	FALSE	NA	NA	NA
AF:Lubitz:10.1161/CIRCULATIONAHA.116.024143	11:45274894:C:T	0.0761	FALSE	NA	NA	NA
AF:Lubitz:10.1161/CIRCULATIONAHA.116.024143	10:75416789:A:G	-0.1593	TRUE	FALSE	10:75421208:G:A	0.1593
AF:Lubitz:10.1161/CIRCULATIONAHA.116.024143	9:97713459:C:A	0.1235	FALSE	NA	NA	NA
AF:Lubitz:10.1161/CIRCULATIONAHA.116.024143	9:94228244:G:A	0.1544	FALSE	NA	NA	NA
AF:Lubitz:10.1161/CIRCULATIONAHA.116.024143	9:23325709:T:A	-0.1355	FALSE	NA	NA	NA
AF:Lubitz:10.1161/CIRCULATIONAHA.116.024143	1:247696047:G:A	-0.089	FALSE	NA	NA	NA
AF:Lubitz:10.1161/CIRCULATIONAHA.116.024143	1:170185641:C:G	-0.1024	FALSE	NA	NA	NA
AF:Lubitz:10.1161/CIRCULATIONAHA.116.024143	11:99033861:A:G	-0.0773	FALSE	NA	NA	NA
AF:Lubitz:10.1161/CIRCULATIONAHA.116.024143	12:95717265:A:G	0.0787	FALSE	NA	NA	NA
AF:Lubitz:10.1161/CIRCULATIONAHA.116.024143	9:126094366:T:C	-0.124	FALSE	NA	NA	NA
AF:Lubitz:10.1161/CIRCULATIONAHA.116.024143	15:61294826:T:C	0.0802	FALSE	NA	NA	NA
AF:Lubitz:10.1161/CIRCULATIONAHA.116.024143	15:58650355:C:T	0.1102	FALSE	NA	NA	NA
AF:Lubitz:10.1161/CIRCULATIONAHA.116.024143	5:137044526:T:C	0.119	FALSE	NA	NA	NA
AF:Lubitz:10.1161/CIRCULATIONAHA.116.024143	16:80025366:G:A	0.1527	FALSE	NA	NA	NA
AF:Lubitz:10.1161/CIRCULATIONAHA.116.024143	14:87626747:C:T	0.1335	FALSE	NA	NA	NA
AF:Lubitz:10.1161/CIRCULATIONAHA.116.024143	12:114797093:G:T	0.122	FALSE	NA	NA	NA
AF:Lubitz:10.1161/CIRCULATIONAHA.116.024143	12:87301493:A:G	0.0682	FALSE	NA	NA	NA
AF:Lubitz:10.1161/CIRCULATIONAHA.116.024143	1:81334027:G:A	0.2307	FALSE	NA	NA	NA
AF:Lubitz:10.1161/CIRCULATIONAHA.116.024143	22:49374589:A:T	0.1304	FALSE	NA	NA	NA
AF:Lubitz:10.1161/CIRCULATIONAHA.116.024143	10:131027588:C:T	0.0989	FALSE	NA	NA	NA
AF:Lubitz:10.1161/CIRCULATIONAHA.116.024143	1:40144301:G:C	0.09	FALSE	NA	NA	NA
AF:Lubitz:10.1161/CIRCULATIONAHA.116.024143	7:71626255:T:C	-0.097	FALSE	NA	NA	NA
AF:Lubitz:10.1161/CIRCULATIONAHA.116.024143	7:28944145:A:G	0.1036	FALSE	NA	NA	NA
AF:Lubitz:10.1161/CIRCULATIONAHA.116.024143	3:111560228:G:A	0.0924	FALSE	NA	NA	NA
AF:Lubitz:10.1161/CIRCULATIONAHA.116.024143	2:56853034:T:C	0.0693	FALSE	NA	NA	NA
AF:Lubitz:10.1161/CIRCULATIONAHA.116.024143	2:142349495:C:A	-0.0706	FALSE	NA	NA	NA
AF:Lubitz:10.1161/CIRCULATIONAHA.116.024143	2:151374518:G:T	0.0723	FALSE	NA	NA	NA
AF:Lubitz:10.1161/CIRCULATIONAHA.116.024143	2:218717638:T:A	0.1118	FALSE	NA	NA	NA
AF:Lubitz:10.1161/CIRCULATIONAHA.116.024143	14:63782555:G:T	0.126	FALSE	NA	NA	NA
AF:Lubitz:10.1161/CIRCULATIONAHA.116.024143	14:24764114:A:G	0.0778	FALSE	NA	NA	NA
AF:Lubitz:10.1161/CIRCULATIONAHA.116.024143	8:131646185:A:G	0.0802	FALSE	NA	NA	NA
AF:Lubitz:10.1161/CIRCULATIONAHA.116.024143	9:105754656:T:C	0.0786	FALSE	NA	NA	NA
AF:Lubitz:10.1161/CIRCULATIONAHA.116.024143	5:42876030:A:C	0.1031	FALSE	NA	NA	NA
AF:Lubitz:10.1161/CIRCULATIONAHA.116.024143	5:33499437:A:G	-0.074	FALSE	NA	NA	NA
AF:Lubitz:10.1161/CIRCULATIONAHA.116.024143	4:111324679:G:A	0.0871	FALSE	NA	NA	NA
AF:Lubitz:10.1161/CIRCULATIONAHA.116.024143	4:42308930:C:T	-0.1206	FALSE	NA	NA	NA
BasalCellCarcinoma:Fritsche:10.1016/j.ajhg.2018.04.001	1:17722363:G:A	1.25	FALSE	NA	NA	NA
BasalCellCarcinoma:Fritsche:10.1016/j.ajhg.2018.04.001	1:228997835:T:G	1.23	FALSE	NA	NA	NA
BasalCellCarcinoma:Fritsche:10.1016/j.ajhg.2018.04.001	10:8935998:G:A	-1.19	FALSE	NA	NA	NA
BasalCellCarcinoma:Fritsche:10.1016/j.ajhg.2018.04.001	13:100041738:G:C	-1.26	FALSE	NA	NA	NA
BasalCellCarcinoma:Fritsche:10.1016/j.ajhg.2018.04.001	16:90051337:T:G	1.4	TRUE	TRUE	16:89986117:C:T	1.4
BasalCellCarcinoma:Fritsche:10.1016/j.ajhg.2018.04.001	17:7571752:T:G	1.41	FALSE	NA	NA	NA
BasalCellCarcinoma:Fritsche:10.1016/j.ajhg.2018.04.001	2:16461732:G:T	-1.32	TRUE	TRUE	2:16462145:T:C	-1.32
BasalCellCarcinoma:Fritsche:10.1016/j.ajhg.2018.04.001	2:202215492:C:G	-1.15	FALSE	NA	NA	NA
BasalCellCarcinoma:Fritsche:10.1016/j.ajhg.2018.04.001	20:2281284:A:C	-1.28	TRUE	TRUE	20:2281970:G:A	-1.28
BasalCellCarcinoma:Fritsche:10.1016/j.ajhg.2018.04.001	20:32665748:A:G	-1.24	FALSE	NA	NA	NA
BasalCellCarcinoma:Fritsche:10.1016/j.ajhg.2018.04.001	5:1320247:G:A	-1.21	TRUE	TRUE	5:1322087:C:T	-1.21
BasalCellCarcinoma:Fritsche:10.1016/j.ajhg.2018.04.001	6:475489:C:T	1.25	FALSE	NA	NA	NA
BasalCellCarcinoma:Fritsche:10.1016/j.ajhg.2018.04.001	7:130585553:T:G	-1.06	FALSE	NA	NA	NA
BasalCellCarcinoma:Fritsche:10.1016/j.ajhg.2018.04.001	8:101024505:A:C	-1.32	FALSE	NA	NA	NA
BasalCellCarcinoma:Fritsche:10.1016/j.ajhg.2018.04.001	8:77478539:C:G	-1.43	FALSE	NA	NA	NA
BasalCellCarcinoma:Fritsche:10.1016/j.ajhg.2018.04.001	9:22034719:G:A	-1.19	FALSE	NA	NA	NA
BreastCancerFemale:Fritsche:10.1016/j.ajhg.2018.04.001	1:10566215:A:G	-1.1	FALSE	NA	NA	NA
BreastCancerFemale:Fritsche:10.1016/j.ajhg.2018.04.001	1:114448389:C:T	1.07	FALSE	NA	NA	NA
BreastCancerFemale:Fritsche:10.1016/j.ajhg.2018.04.001	1:203766331:A:G	1.09	FALSE	NA	NA	NA
BreastCancerFemale:Fritsche:10.1016/j.ajhg.2018.04.001	1:204516025:A:G	-1.13	FALSE	NA	NA	NA
BreastCancerFemale:Fritsche:10.1016/j.ajhg.2018.04.001	10:114734096:A:G	1.13	FALSE	NA	NA	NA
BreastCancerFemale:Fritsche:10.1016/j.ajhg.2018.04.001	10:114773927:A:G	1.06	FALSE	NA	NA	NA
BreastCancerFemale:Fritsche:10.1016/j.ajhg.2018.04.001	10:123093901:C:T	-1.05	FALSE	NA	NA	NA
BreastCancerFemale:Fritsche:10.1016/j.ajhg.2018.04.001	10:123337335:A:G	-1.27	FALSE	NA	NA	NA
BreastCancerFemale:Fritsche:10.1016/j.ajhg.2018.04.001	10:123625190:T:C	1.12	FALSE	NA	NA	NA
BreastCancerFemale:Fritsche:10.1016/j.ajhg.2018.04.001	10:22032942:A:G	-1.07	FALSE	NA	NA	NA
BreastCancerFemale:Fritsche:10.1016/j.ajhg.2018.04.001	10:5886734:C:T	-1.06	FALSE	NA	NA	NA
BreastCancerFemale:Fritsche:10.1016/j.ajhg.2018.04.001	10:64278682:G:A	-1.12	FALSE	NA	NA	NA
BreastCancerFemale:Fritsche:10.1016/j.ajhg.2018.04.001	10:80845746:G:A	-1.08	TRUE	TRUE	10:80841148:T:C	-1.08
BreastCancerFemale:Fritsche:10.1016/j.ajhg.2018.04.001	11:129461171:T:C	1.05	FALSE	NA	NA	NA
BreastCancerFemale:Fritsche:10.1016/j.ajhg.2018.04.001	11:1909006:T:C	1.07	FALSE	NA	NA	NA
BreastCancerFemale:Fritsche:10.1016/j.ajhg.2018.04.001	11:65583066:G:T	-1.05	FALSE	NA	NA	NA
BreastCancerFemale:Fritsche:10.1016/j.ajhg.2018.04.001	12:115836522:A:G	-1.09	FALSE	NA	NA	NA
BreastCancerFemale:Fritsche:10.1016/j.ajhg.2018.04.001	12:14413931:G:C	1.05	FALSE	NA	NA	NA
BreastCancerFemale:Fritsche:10.1016/j.ajhg.2018.04.001	12:28154895:G:A	-1.18	TRUE	TRUE	12:28155080:A:G	-1.18
BreastCancerFemale:Fritsche:10.1016/j.ajhg.2018.04.001	12:96027759:A:G	-1.09	FALSE	NA	NA	NA
BreastCancerFemale:Fritsche:10.1016/j.ajhg.2018.04.001	13:32972626:A:T	1.26	FALSE	NA	NA	NA
BreastCancerFemale:Fritsche:10.1016/j.ajhg.2018.04.001	14:37128564:C:A	-1.08	TRUE	TRUE	14:37132769:G:A	-1.08
BreastCancerFemale:Fritsche:10.1016/j.ajhg.2018.04.001	14:68660428:T:C	-1.08	FALSE	NA	NA	NA
BreastCancerFemale:Fritsche:10.1016/j.ajhg.2018.04.001	14:69034682:C:T	-1.09	FALSE	NA	NA	NA
BreastCancerFemale:Fritsche:10.1016/j.ajhg.2018.04.001	14:91841069:A:G	1.06	FALSE	NA	NA	NA
BreastCancerFemale:Fritsche:10.1016/j.ajhg.2018.04.001	16:52586341:A:G	-1.14	FALSE	NA	NA	NA
BreastCancerFemale:Fritsche:10.1016/j.ajhg.2018.04.001	16:52635164:G:A	1.15	FALSE	NA	NA	NA
BreastCancerFemale:Fritsche:10.1016/j.ajhg.2018.04.001	16:53813367:T:G	-1.09	FALSE	NA	NA	NA
BreastCancerFemale:Fritsche:10.1016/j.ajhg.2018.04.001	16:80650805:A:G	1.08	FALSE	NA	NA	NA
BreastCancerFemale:Fritsche:10.1016/j.ajhg.2018.04.001	17:53056471:G:A	-1.06	FALSE	NA	NA	NA
BreastCancerFemale:Fritsche:10.1016/j.ajhg.2018.04.001	18:20777414:T:G	1.08	TRUE	TRUE	18:20776651:G:A	1.08
BreastCancerFemale:Fritsche:10.1016/j.ajhg.2018.04.001	18:24337424:C:G	1.05	FALSE	NA	NA	NA
BreastCancerFemale:Fritsche:10.1016/j.ajhg.2018.04.001	18:24570667:T:G	-1.04	FALSE	NA	NA	NA
BreastCancerFemale:Fritsche:10.1016/j.ajhg.2018.04.001	19:17389704:G:A	1.15	FALSE	NA	NA	NA
BreastCancerFemale:Fritsche:10.1016/j.ajhg.2018.04.001	19:18570035:G:A	-1.08	TRUE	TRUE	19:18571141:A:G	-1.08
BreastCancerFemale:Fritsche:10.1016/j.ajhg.2018.04.001	19:44286513:A:G	-1.06	FALSE	NA	NA	NA
BreastCancerFemale:Fritsche:10.1016/j.ajhg.2018.04.001	19:52372976:C:T	1.42	FALSE	NA	NA	NA
BreastCancerFemale:Fritsche:10.1016/j.ajhg.2018.04.001	2:121245122:T:C	1.1	FALSE	NA	NA	NA
BreastCancerFemale:Fritsche:10.1016/j.ajhg.2018.04.001	2:172974566:C:G	-1.05	TRUE	TRUE	2:172972971:G:A	-1.05
BreastCancerFemale:Fritsche:10.1016/j.ajhg.2018.04.001	2:174212894:G:A	1.06	FALSE	NA	NA	NA
BreastCancerFemale:Fritsche:10.1016/j.ajhg.2018.04.001	2:217905832:A:G	-1.14	FALSE	NA	NA	NA
BreastCancerFemale:Fritsche:10.1016/j.ajhg.2018.04.001	2:218296508:C:T	1.08	FALSE	NA	NA	NA
BreastCancerFemale:Fritsche:10.1016/j.ajhg.2018.04.001	20:32588773:G:A	-1.16	TRUE	TRUE	20:32588095:T:C	-1.16
BreastCancerFemale:Fritsche:10.1016/j.ajhg.2018.04.001	21:16520832:G:A	-1.09	FALSE	NA	NA	NA
BreastCancerFemale:Fritsche:10.1016/j.ajhg.2018.04.001	22:40875199:C:G	1.14	TRUE	TRUE	22:40876234:T:C	1.14
BreastCancerFemale:Fritsche:10.1016/j.ajhg.2018.04.001	3:27416013:C:T	1.1	FALSE	NA	NA	NA
BreastCancerFemale:Fritsche:10.1016/j.ajhg.2018.04.001	3:30682939:G:C	1.06	FALSE	NA	NA	NA
BreastCancerFemale:Fritsche:10.1016/j.ajhg.2018.04.001	3:4742276:A:G	1.07	FALSE	NA	NA	NA
BreastCancerFemale:Fritsche:10.1016/j.ajhg.2018.04.001	4:106084778:C:T	1.05	FALSE	NA	NA	NA
BreastCancerFemale:Fritsche:10.1016/j.ajhg.2018.04.001	4:175846426:C:A	-1.11	FALSE	NA	NA	NA
BreastCancerFemale:Fritsche:10.1016/j.ajhg.2018.04.001	5:10467702:G:A	1.45	FALSE	NA	NA	NA
BreastCancerFemale:Fritsche:10.1016/j.ajhg.2018.04.001	5:158244083:C:T	-1.08	FALSE	NA	NA	NA
BreastCancerFemale:Fritsche:10.1016/j.ajhg.2018.04.001	5:44706498:A:G	1.13	FALSE	NA	NA	NA
BreastCancerFemale:Fritsche:10.1016/j.ajhg.2018.04.001	5:45285718:A:C	1.04	FALSE	NA	NA	NA
BreastCancerFemale:Fritsche:10.1016/j.ajhg.2018.04.001	5:56031884:C:A	-1.12	FALSE	NA	NA	NA
BreastCancerFemale:Fritsche:10.1016/j.ajhg.2018.04.001	5:58184061:T:C	1.05	FALSE	NA	NA	NA
BreastCancerFemale:Fritsche:10.1016/j.ajhg.2018.04.001	5:58337481:T:G	-1.09	FALSE	NA	NA	NA
BreastCancerFemale:Fritsche:10.1016/j.ajhg.2018.04.001	6:127600630:G:A	-1.41	FALSE	NA	NA	NA
BreastCancerFemale:Fritsche:10.1016/j.ajhg.2018.04.001	6:13722523:G:A	-1.05	FALSE	NA	NA	NA
BreastCancerFemale:Fritsche:10.1016/j.ajhg.2018.04.001	6:151914113:G:A	1.16	FALSE	NA	NA	NA
BreastCancerFemale:Fritsche:10.1016/j.ajhg.2018.04.001	6:151948366:G:A	1.15	FALSE	NA	NA	NA
BreastCancerFemale:Fritsche:10.1016/j.ajhg.2018.04.001	6:82193109:T:C	1.09	FALSE	NA	NA	NA
BreastCancerFemale:Fritsche:10.1016/j.ajhg.2018.04.001	7:144074929:G:A	-1.06	FALSE	NA	NA	NA
BreastCancerFemale:Fritsche:10.1016/j.ajhg.2018.04.001	8:128352234:G:A	1.09	TRUE	TRUE	8:128355618:A:G	1.09
BreastCancerFemale:Fritsche:10.1016/j.ajhg.2018.04.001	8:128387852:T:C	-1.16	FALSE	NA	NA	NA
BreastCancerFemale:Fritsche:10.1016/j.ajhg.2018.04.001	8:129194641:C:T	1.07	FALSE	NA	NA	NA
BreastCancerFemale:Fritsche:10.1016/j.ajhg.2018.04.001	8:29509616:A:C	-1.07	FALSE	NA	NA	NA
BreastCancerFemale:Fritsche:10.1016/j.ajhg.2018.04.001	8:76230301:G:T	1.1	FALSE	NA	NA	NA
BreastCancerFemale:Fritsche:10.1016/j.ajhg.2018.04.001	8:76419046:C:A	1.13	TRUE	TRUE	8:76417937:A:G	1.13
BreastCancerFemale:Fritsche:10.1016/j.ajhg.2018.04.001	9:110306115:C:A	1.06	FALSE	NA	NA	NA
BreastCancerFemale:Fritsche:10.1016/j.ajhg.2018.04.001	9:110888478:G:T	1.12	FALSE	NA	NA	NA
BreastCancerFemale:Fritsche:10.1016/j.ajhg.2018.04.001	9:22062134:G:T	1.06	FALSE	NA	NA	NA
CancerOfBladder:Fritsche:10.1016/j.ajhg.2018.04.001	12:38439921:A:T	1.13	TRUE	TRUE	12:38439203:C:T	1.13
CancerOfBladder:Fritsche:10.1016/j.ajhg.2018.04.001	18:43317282:T:C	-1.13	FALSE	NA	NA	NA
CancerOfBladder:Fritsche:10.1016/j.ajhg.2018.04.001	19:30295306:G:A	1.13	TRUE	TRUE	19:30296853:T:C	1.13
CancerOfBladder:Fritsche:10.1016/j.ajhg.2018.04.001	2:234565283:A:C	-1.17	FALSE	NA	NA	NA
CancerOfBladder:Fritsche:10.1016/j.ajhg.2018.04.001	20:10961935:C:A	1.19	FALSE	NA	NA	NA
CancerOfBladder:Fritsche:10.1016/j.ajhg.2018.04.001	20:10988099:G:A	1.1236	FALSE	NA	NA	NA
CancerOfBladder:Fritsche:10.1016/j.ajhg.2018.04.001	22:39332623:C:T	1.13	FALSE	NA	NA	NA
CancerOfBladder:Fritsche:10.1016/j.ajhg.2018.04.001	3:169492101:C:T	-1.1765	FALSE	NA	NA	NA
CancerOfBladder:Fritsche:10.1016/j.ajhg.2018.04.001	3:189645933:T:C	-1.14	FALSE	NA	NA	NA
CancerOfBladder:Fritsche:10.1016/j.ajhg.2018.04.001	4:1734281:A:G	-1.22	TRUE	TRUE	4:1734239:T:C	-1.22
CancerOfBladder:Fritsche:10.1016/j.ajhg.2018.04.001	5:1320247:G:A	-1.12	TRUE	TRUE	5:1322087:C:T	-1.12
CancerOfBladder:Fritsche:10.1016/j.ajhg.2018.04.001	6:20766697:C:A	-1.1236	FALSE	NA	NA	NA
CancerOfBladder:Fritsche:10.1016/j.ajhg.2018.04.001	8:128719884:A:T	1.26	FALSE	NA	NA	NA
CancerOfBladder:Fritsche:10.1016/j.ajhg.2018.04.001	8:143761144:G:C	1.13	TRUE	TRUE	8:143761931:C:T	1.13
CancerOfBladder:Fritsche:10.1016/j.ajhg.2018.04.001	8:18272881:G:A	1.14	FALSE	NA	NA	NA
CancerOfBoneAndConnectiveTissue:Fritsche:10.1016/j.ajhg.2018.04.001	1:11046855:G:T	-2.2	FALSE	NA	NA	NA
CancerOfBoneAndConnectiveTissue:Fritsche:10.1016/j.ajhg.2018.04.001	10:64580575:C:T	-1.66	FALSE	NA	NA	NA
CancerOfBoneAndConnectiveTissue:Fritsche:10.1016/j.ajhg.2018.04.001	15:40339494:A:C	-1.46	FALSE	NA	NA	NA
CancerOfBrain:Fritsche:10.1016/j.ajhg.2018.04.001	17:7571752:T:G	2.63	FALSE	NA	NA	NA
CancerOfBrain:Fritsche:10.1016/j.ajhg.2018.04.001	5:80719125:C:T	1.64	FALSE	NA	NA	NA
CancerOfBrainAndNervousSystem:Fritsche:10.1016/j.ajhg.2018.04.001	17:7571752:T:G	2.53	FALSE	NA	NA	NA
CancerOfBrainAndNervousSystem:Fritsche:10.1016/j.ajhg.2018.04.001	20:62303622:T:G	1.56	TRUE	TRUE	20:62309839:A:G	1.56
CancerOfBrainAndNervousSystem:Fritsche:10.1016/j.ajhg.2018.04.001	3:169579971:G:A	-1.3	FALSE	NA	NA	NA
CancerOfBrainAndNervousSystem:Fritsche:10.1016/j.ajhg.2018.04.001	5:1286516:C:A	-1.39	FALSE	NA	NA	NA
CancerOfBrainAndNervousSystem:Fritsche:10.1016/j.ajhg.2018.04.001	7:54978924:C:T	1.18	FALSE	NA	NA	NA
CancerOfBrainAndNervousSystem:Fritsche:10.1016/j.ajhg.2018.04.001	7:55159349:A:G	-1.23	FALSE	NA	NA	NA
CancerOfBrainAndNervousSystem:Fritsche:10.1016/j.ajhg.2018.04.001	9:22068652:G:A	-1.283	FALSE	NA	NA	NA
CancerOfBronchusLung:Fritsche:10.1016/j.ajhg.2018.04.001	13:32972626:A:T	2.47	FALSE	NA	NA	NA
CancerOfBronchusLung:Fritsche:10.1016/j.ajhg.2018.04.001	13:92422946:G:T	1.46	TRUE	TRUE	13:92445229:C:T	1.46
CancerOfBronchusLung:Fritsche:10.1016/j.ajhg.2018.04.001	15:78894339:G:A	1.31	FALSE	NA	NA	NA
CancerOfBronchusLung:Fritsche:10.1016/j.ajhg.2018.04.001	22:29121087:A:G	-2.63	FALSE	NA	NA	NA
CancerOfBronchusLung:Fritsche:10.1016/j.ajhg.2018.04.001	3:189357602:T:C	-1.13	FALSE	NA	NA	NA
CancerOfBronchusLung:Fritsche:10.1016/j.ajhg.2018.04.001	5:1286516:C:A	-1.12	FALSE	NA	NA	NA
CancerOfBronchusLung:Fritsche:10.1016/j.ajhg.2018.04.001	5:1342714:C:A	-1.12	FALSE	NA	NA	NA
CancerOfBronchusLung:Fritsche:10.1016/j.ajhg.2018.04.001	6:28793904:G:T	1.16	TRUE	TRUE	6:28776117:G:A	1.16
CancerOfBronchusLung:Fritsche:10.1016/j.ajhg.2018.04.001	6:31626013:C:T	1.22	TRUE	TRUE	6:31620520:T:G	1.22
CancerOfEsophagus:Fritsche:10.1016/j.ajhg.2018.04.001	16:86463695:T:C	-1.1765	FALSE	NA	NA	NA
CancerOfEsophagus:Fritsche:10.1016/j.ajhg.2018.04.001	19:18803172:T:G	-1.19	FALSE	NA	NA	NA
CancerOfEsophagus:Fritsche:10.1016/j.ajhg.2018.04.001	3:70928930:A:C	-1.2	FALSE	NA	NA	NA
CancerOfEsophagus:Fritsche:10.1016/j.ajhg.2018.04.001	4:88400110:A:G	1.1765	FALSE	NA	NA	NA
CancerOfEsophagus:Fritsche:10.1016/j.ajhg.2018.04.001	6:61951860:G:A	1.22	FALSE	NA	NA	NA
CancerOfEsophagus:Fritsche:10.1016/j.ajhg.2018.04.001	7:43286839:T:C	-1.4706	FALSE	NA	NA	NA
CancerOfEsophagus:Fritsche:10.1016/j.ajhg.2018.04.001	9:96716028:A:G	-1.2346	FALSE	NA	NA	NA
CancerOfEsophagus:Fritsche:10.1016/j.ajhg.2018.04.001	9:96858411:G:A	-1.1765	FALSE	NA	NA	NA
CancerOfOtherLymphoidHistiocyticTissue:Fritsche:10.1016/j.ajhg.2018.04.001	14:61729493:A:G	1.53	FALSE	NA	NA	NA
CancerOfOtherLymphoidHistiocyticTissue:Fritsche:10.1016/j.ajhg.2018.04.001	2:21135687:G:A	2.05	FALSE	NA	NA	NA
CancerOfOtherLymphoidHistiocyticTissue:Fritsche:10.1016/j.ajhg.2018.04.001	6:31408329:T:A	1.64	TRUE	TRUE	6:31335901:A:G	1.64
CancerOfProstate:Fritsche:10.1016/j.ajhg.2018.04.001	1:154834183:G:A	-1.06	FALSE	NA	NA	NA
CancerOfProstate:Fritsche:10.1016/j.ajhg.2018.04.001	1:204518842:C:A	1.1	FALSE	NA	NA	NA
CancerOfProstate:Fritsche:10.1016/j.ajhg.2018.04.001	10:104414221:A:G	-1.1	FALSE	NA	NA	NA
CancerOfProstate:Fritsche:10.1016/j.ajhg.2018.04.001	10:126696872:T:C	1.17	FALSE	NA	NA	NA
CancerOfProstate:Fritsche:10.1016/j.ajhg.2018.04.001	10:46082985:T:C	-1.14	FALSE	NA	NA	NA
CancerOfProstate:Fritsche:10.1016/j.ajhg.2018.04.001	11:113807181:G:A	-1.08	FALSE	NA	NA	NA
CancerOfProstate:Fritsche:10.1016/j.ajhg.2018.04.001	11:2228618:T:C	-1.44	TRUE	TRUE	11:2228952:C:A	-1.44
CancerOfProstate:Fritsche:10.1016/j.ajhg.2018.04.001	11:68978580:G:A	1.23	FALSE	NA	NA	NA
CancerOfProstate:Fritsche:10.1016/j.ajhg.2018.04.001	11:68994667:A:G	1.2	FALSE	NA	NA	NA
CancerOfProstate:Fritsche:10.1016/j.ajhg.2018.04.001	12:114666202:G:T	-1.14	FALSE	NA	NA	NA
CancerOfProstate:Fritsche:10.1016/j.ajhg.2018.04.001	12:114685571:A:G	-1.07	FALSE	NA	NA	NA
CancerOfProstate:Fritsche:10.1016/j.ajhg.2018.04.001	12:48419618:A:C	-1.14	FALSE	NA	NA	NA
CancerOfProstate:Fritsche:10.1016/j.ajhg.2018.04.001	12:49673158:A:G	1.12	TRUE	TRUE	12:49676010:T:C	1.12
CancerOfProstate:Fritsche:10.1016/j.ajhg.2018.04.001	12:53273904:G:A	1.16	FALSE	NA	NA	NA
CancerOfProstate:Fritsche:10.1016/j.ajhg.2018.04.001	14:53372330:T:C	1.12	FALSE	NA	NA	NA
CancerOfProstate:Fritsche:10.1016/j.ajhg.2018.04.001	14:69126744:T:C	1.09	FALSE	NA	NA	NA
CancerOfProstate:Fritsche:10.1016/j.ajhg.2018.04.001	14:71092256:G:A	-1.07	FALSE	NA	NA	NA
CancerOfProstate:Fritsche:10.1016/j.ajhg.2018.04.001	16:71691586:C:T	1.06	TRUE	TRUE	16:71691329:G:A	1.06
CancerOfProstate:Fritsche:10.1016/j.ajhg.2018.04.001	17:36074979:G:A	-1.14	FALSE	NA	NA	NA
CancerOfProstate:Fritsche:10.1016/j.ajhg.2018.04.001	17:36101586:A:C	1.22	TRUE	TRUE	17:36103565:G:A	1.22
CancerOfProstate:Fritsche:10.1016/j.ajhg.2018.04.001	17:47345186:G:A	1.15	FALSE	NA	NA	NA
CancerOfProstate:Fritsche:10.1016/j.ajhg.2018.04.001	17:618965:T:C	1.1	FALSE	NA	NA	NA
CancerOfProstate:Fritsche:10.1016/j.ajhg.2018.04.001	17:69107673:C:G	-1.14	FALSE	NA	NA	NA
CancerOfProstate:Fritsche:10.1016/j.ajhg.2018.04.001	18:76773973:C:T	-1.09	FALSE	NA	NA	NA
CancerOfProstate:Fritsche:10.1016/j.ajhg.2018.04.001	19:38735480:G:A	-1.12	TRUE	TRUE	19:38735613:C:T	-1.12
CancerOfProstate:Fritsche:10.1016/j.ajhg.2018.04.001	19:51354597:A:T	1.18	FALSE	NA	NA	NA
CancerOfProstate:Fritsche:10.1016/j.ajhg.2018.04.001	19:51361757:T:C	-1.85	FALSE	NA	NA	NA
CancerOfProstate:Fritsche:10.1016/j.ajhg.2018.04.001	19:51364623:A:G	1.17	FALSE	NA	NA	NA
CancerOfProstate:Fritsche:10.1016/j.ajhg.2018.04.001	2:10117868:C:T	1.07	FALSE	NA	NA	NA
CancerOfProstate:Fritsche:10.1016/j.ajhg.2018.04.001	2:10710730:C:T	-1.07	FALSE	NA	NA	NA
CancerOfProstate:Fritsche:10.1016/j.ajhg.2018.04.001	2:238387228:A:G	1.06	FALSE	NA	NA	NA
CancerOfProstate:Fritsche:10.1016/j.ajhg.2018.04.001	2:242382864:C:T	1.12	FALSE	NA	NA	NA
CancerOfProstate:Fritsche:10.1016/j.ajhg.2018.04.001	2:63131731:G:A	1.15	FALSE	NA	NA	NA
CancerOfProstate:Fritsche:10.1016/j.ajhg.2018.04.001	2:63178111:C:T	1.14	FALSE	NA	NA	NA
CancerOfProstate:Fritsche:10.1016/j.ajhg.2018.04.001	2:85806068:T:C	-1.13	FALSE	NA	NA	NA
CancerOfProstate:Fritsche:10.1016/j.ajhg.2018.04.001	20:49527494:G:A	-1.13	TRUE	TRUE	20:49527922:T:C	-1.13
CancerOfProstate:Fritsche:10.1016/j.ajhg.2018.04.001	20:62362563:G:T	1.12	FALSE	NA	NA	NA
CancerOfProstate:Fritsche:10.1016/j.ajhg.2018.04.001	21:42901421:A:G	1.06	FALSE	NA	NA	NA
CancerOfProstate:Fritsche:10.1016/j.ajhg.2018.04.001	22:40452119:T:C	1.18	FALSE	NA	NA	NA
CancerOfProstate:Fritsche:10.1016/j.ajhg.2018.04.001	22:43500212:G:T	-1.13	FALSE	NA	NA	NA
CancerOfProstate:Fritsche:10.1016/j.ajhg.2018.04.001	3:128038373:C:A	1.12	FALSE	NA	NA	NA
CancerOfProstate:Fritsche:10.1016/j.ajhg.2018.04.001	3:141102833:G:A	1.04	FALSE	NA	NA	NA
CancerOfProstate:Fritsche:10.1016/j.ajhg.2018.04.001	3:169999216:T:G	-1.22	FALSE	NA	NA	NA
CancerOfProstate:Fritsche:10.1016/j.ajhg.2018.04.001	3:170123144:C:T	1.11	TRUE	TRUE	3:170130102:C:A	1.11
CancerOfProstate:Fritsche:10.1016/j.ajhg.2018.04.001	3:87134800:A:G	1.26	FALSE	NA	NA	NA
CancerOfProstate:Fritsche:10.1016/j.ajhg.2018.04.001	4:106061534:C:A	-1.12	FALSE	NA	NA	NA
CancerOfProstate:Fritsche:10.1016/j.ajhg.2018.04.001	4:73855253:C:T	1.09	FALSE	NA	NA	NA
CancerOfProstate:Fritsche:10.1016/j.ajhg.2018.04.001	4:74349158:G:A	-1.1	FALSE	NA	NA	NA
CancerOfProstate:Fritsche:10.1016/j.ajhg.2018.04.001	5:1282414:G:A	-1.15	FALSE	NA	NA	NA
CancerOfProstate:Fritsche:10.1016/j.ajhg.2018.04.001	5:172939426:C:T	1.07	FALSE	NA	NA	NA
CancerOfProstate:Fritsche:10.1016/j.ajhg.2018.04.001	5:44365545:C:A	-1.05	FALSE	NA	NA	NA
CancerOfProstate:Fritsche:10.1016/j.ajhg.2018.04.001	6:109285189:A:G	1.07	FALSE	NA	NA	NA
CancerOfProstate:Fritsche:10.1016/j.ajhg.2018.04.001	6:11219030:C:T	-1.06	FALSE	NA	NA	NA
CancerOfProstate:Fritsche:10.1016/j.ajhg.2018.04.001	6:117210052:T:C	-1.12	FALSE	NA	NA	NA
CancerOfProstate:Fritsche:10.1016/j.ajhg.2018.04.001	6:153441079:A:G	-1.12	FALSE	NA	NA	NA
CancerOfProstate:Fritsche:10.1016/j.ajhg.2018.04.001	6:160833664:C:T	1.14	FALSE	NA	NA	NA
CancerOfProstate:Fritsche:10.1016/j.ajhg.2018.04.001	6:21330293:G:T	1.12	FALSE	NA	NA	NA
CancerOfProstate:Fritsche:10.1016/j.ajhg.2018.04.001	6:31115711:C:T	1.05	TRUE	TRUE	6:31118511:T:G	1.05
CancerOfProstate:Fritsche:10.1016/j.ajhg.2018.04.001	6:32192331:A:G	-1.07	FALSE	NA	NA	NA
CancerOfProstate:Fritsche:10.1016/j.ajhg.2018.04.001	6:76498109:C:T	1.08	TRUE	TRUE	6:76495882:A:G	1.08
CancerOfProstate:Fritsche:10.1016/j.ajhg.2018.04.001	7:20994491:A:G	-1.11	FALSE	NA	NA	NA
CancerOfProstate:Fritsche:10.1016/j.ajhg.2018.04.001	7:27976563:G:A	-1.17	FALSE	NA	NA	NA
CancerOfProstate:Fritsche:10.1016/j.ajhg.2018.04.001	7:47437244:G:A	1.07	FALSE	NA	NA	NA
CancerOfProstate:Fritsche:10.1016/j.ajhg.2018.04.001	7:97816327:C:T	-1.12	FALSE	NA	NA	NA
CancerOfProstate:Fritsche:10.1016/j.ajhg.2018.04.001	8:128011937:T:C	-1.17	FALSE	NA	NA	NA
CancerOfProstate:Fritsche:10.1016/j.ajhg.2018.04.001	8:128077146:G:A	2.04082	FALSE	NA	NA	NA
CancerOfProstate:Fritsche:10.1016/j.ajhg.2018.04.001	8:128093297:C:T	1.28	FALSE	NA	NA	NA
[truncated: 292 more rows]

## Sheet: Sheet 9 - PS MGRB UKBB gnomAD c
Polygenic score (PS)	Comparison cohort	Mean MGRB_PS - Comparison_PS	LCL MGRB_PS - Comparison_PS (95% CI)	UCL MGRB_PS - Comparison_PS (95% CI)	Count of bootstrap rounds in which MGRB PS was lower than comparison	Count of bootstrap rounds in which MGRB PS was higher than comparison	Raw bootstrap p-value	Holm-corrected (26 tests) p-value	Benjamini-Hochberg (26 tests) corrected q value	Mean MGRB_PS - Comparison_PS, normalised for plotting	LCL MGRB_PS - Comparison_PS (95% CI), normalised for plotting	UCL MGRB_PS - Comparison_PS (95% CI), normalised for plotting
AF:Lubitz:10.1161/CIRCULATIONAHA.116.024143	UKBB	0.000154	1.78e-05	0.000291	1326	98674	0.0265397	0.451175	0.0690033	2.2149	0.255981	4.18602
AF:Lubitz:10.1161/CIRCULATIONAHA.116.024143	gnomAD	0.000602	0.000345	0.000859	0	100000	1.99998e-05	0.000519995	0.000259997	8.66579	4.96983	12.3569
AlzheimersDisease:Lambert:10.1038/ng.2802	UKBB	0.00445	0.00181	0.00724	93	99907	0.00187998	0.0357196	0.00610994	3.2389	1.31483	5.26565
AlzheimersDisease:Lambert:10.1038/ng.2802	gnomAD	0.00194	-0.00292	0.00683	22102	77898	0.442056	1	0.522429	1.41488	-2.12308	4.96644
BreastCancer:Michailidou:10.1038/nature24284	UKBB	9.78e-05	-1.89e-05	0.000215	5034	94966	0.100699	1	0.187012	1.64613	-0.317288	3.61112
BreastCancer:Michailidou:10.1038/nature24284	gnomAD	0.000164	-5.61e-05	0.000384	7307	92693	0.146159	1	0.211118	2.75387	-0.94399	6.46528
ColorectalCancer:Schumacher:10.1038/ncomms8138	UKBB	0.000258	-0.000125	0.00064	9239	90761	0.184798	1	0.252882	1.32053	-0.641691	3.28083
ColorectalCancer:Schumacher:10.1038/ncomms8138	gnomAD	8.02e-05	-0.000639	0.000799	41353	58647	0.827072	1	0.891375	0.411128	-3.272	4.09488
DiastolicBP:Warren:10.1038/ng.3768	UKBB	0.00102	-0.000155	0.0022	4382	95618	0.0876591	1	0.175318	1.71101	-0.258081	3.67494
DiastolicBP:Warren:10.1038/ng.3768	gnomAD	0.00432	0.00213	0.00651	8	99992	0.000179998	0.00413996	0.00116999	7.21693	3.55158	10.8628
EOCAD:Theriault:10.1161/circgen.117.001849	UKBB	0.000331	0.000144	0.000519	29	99971	0.000599994	0.0125999	0.00259997	3.44457	1.4945	5.40094
EOCAD:Theriault:10.1161/circgen.117.001849	gnomAD	0.000662	0.000311	0.00101	12	99988	0.000259997	0.00571994	0.00135199	6.88931	3.23908	10.5308
Height:Wood:10.1038/ng.3097	UKBB	3.45e-05	-7.62e-06	7.66e-05	5421	94579	0.108439	1	0.187961	1.60509	-0.354706	3.56719
Height:Wood:10.1038/ng.3097	gnomAD	7.11e-05	-8.45e-06	0.00015	3991	96009	0.0798392	1	0.172985	3.31342	-0.393592	6.99432
Melanoma:Law:10.1038/ng.3373	UKBB	8.48e-05	-0.000851	0.00101	42854	57146	0.857091	1	0.891375	0.178882	-1.79312	2.13519
Melanoma:Law:10.1038/ng.3373	gnomAD	-5.45e-05	-0.00182	0.00169	52356	47644	0.95289	1	0.95289	-0.115002	-3.8402	3.57222
ProstateCancer:Hoffmann:10.1158/2159-8290.CD-15-0315	UKBB	0.000773	0.000268	0.00128	152	99848	0.00305997	0.0550794	0.00883991	3.01087	1.04334	4.97406
ProstateCancer:Hoffmann:10.1158/2159-8290.CD-15-0315	gnomAD	0.000724	-0.000216	0.00166	6624	93376	0.132499	1	0.202645	2.81894	-0.840027	6.45914
PulsePressure:Warren:10.1038/ng.3768	UKBB	0.00079	-0.000832	0.0024	16803	83197	0.336077	1	0.4369	0.960307	-1.0113	2.922
PulsePressure:Warren:10.1038/ng.3768	gnomAD	0.000638	-0.00241	0.0037	34206	65794	0.684133	1	0.773368	0.775254	-2.93554	4.49341
ShortParentalLifespan:Timmers:10.7554/eLife.39856	UKBB	0.013	0.00751	0.0185	0	100000	1.99998e-05	0.000519995	0.000259997	4.61327	2.66965	6.59434
ShortParentalLifespan:Timmers:10.7554/eLife.39856	gnomAD	0.0112	0.0011	0.0213	1478	98522	0.0295797	0.473275	0.0699157	3.98071	0.39008	7.58913
SystolicBP:Warren:10.1038/ng.3768	UKBB	0.00454	0.00171	0.00736	78	99922	0.00157998	0.0315997	0.00586851	3.14558	1.18743	5.10604
SystolicBP:Warren:10.1038/ng.3768	gnomAD	0.00214	-0.00315	0.00739	21275	78725	0.425516	1	0.522429	1.48686	-2.18152	5.12161
